# Supplementary material for: Development and validation of a novel phonomimetic bioreactor
Source: PLoS One. 2019 Mar 14;14(3):e0213788. doi: 10.1371/journal.pone.0213788 (PMC6417646; doi:10.1371/journal.pone.0213788)
Supplement: S1 File — Each sheet contains the individual data points used in a particular figure, as noted. (XLSX) [file pone.0213788.s002.xlsx]

## Sheet: Fig 2A
frequency	m1	m2	m3	m4	m5	m6
0	1.3449e-16	7.2247e-16	5.7968e-16	2.1837e-16	4.1723e-16	5.7932e-16
1	0.00040176	0.00063802	0.00098706	0.0010178	0.0013895	0.0013539
2	0.00034954	0.00043539	0.0012068	0.00093564	0.0015672	0.0017445
3	0.00038892	0.00042695	0.0012792	0.0010942	0.0012243	0.0016756
4	0.00040408	0.00043757	0.0010014	0.001079	0.0015504	0.0014353
5	0.00046451	0.00045957	0.0011476	0.0011571	0.0015525	0.0016094
6	0.00043268	0.00037924	0.0012335	0.00097839	0.0011833	0.0014981
7	0.000387	0.00040354	0.0011812	0.0011847	0.0014858	0.0016644
8	0.00043628	0.00044412	0.0010224	0.00099408	0.0016239	0.0015309
9	0.00044889	0.00037765	0.00084614	0.0010092	0.0013436	0.001745
10	0.00046103	0.00038837	0.0010286	0.00096763	0.0014477	0.0018066
11	0.0003983	0.00045829	0.0011055	0.00093462	0.0014154	0.0019735
12	0.00048672	0.00047813	0.0010875	0.00098449	0.0014195	0.0021677
13	0.00051641	0.00033174	0.0011562	0.0010799	0.0012959	0.0016889
14	0.00038433	0.00034126	0.0011164	0.00090865	0.0013409	0.0014184
15	0.00041051	0.00049295	0.0009768	0.0011302	0.0017329	0.0018596
16	0.00050174	0.00039597	0.0010631	0.00090136	0.0013182	0.001642
17	0.00042372	0.00046453	0.0009652	0.0011875	0.0015818	0.0014495
18	0.00041001	0.00039917	0.00087142	0.00091274	0.00133	0.0015466
19	0.00034023	0.00041954	0.00098027	0.00096385	0.0015049	0.0019259
20	0.0004221	0.00035247	0.0011969	0.0008678	0.0013469	0.0018114
21	0.00046247	0.00042193	0.00091842	0.00093934	0.001272	0.0013682
22	0.00049022	0.00045193	0.0012192	0.0011503	0.001546	0.0014936
23	0.00055501	0.00045025	0.0011024	0.00087006	0.0014292	0.0014875
24	0.00045055	0.00051539	0.0010762	0.0011767	0.0015543	0.001951
25	0.00040471	0.00056522	0.0011481	0.0010908	0.0015576	0.0012824
26	0.00057226	0.00044936	0.0011376	0.0010808	0.0014476	0.0014964
27	0.00060274	0.00059809	0.00079511	0.0012179	0.0015502	0.0014729
28	0.00063858	0.00063497	0.0010009	0.001274	0.0014188	0.0015858
29	0.00074997	0.00077021	0.0011979	0.0012683	0.0017209	0.0016972
30	0.00063965	0.00056259	0.0015412	0.0012877	0.0014691	0.0014643
31	0.00065238	0.00065279	0.0013281	0.0012056	0.0015263	0.0014192
32	0.00079026	0.00083362	0.0013228	0.0014397	0.0016322	0.0015658
33	0.00090564	0.00071639	0.0014389	0.0013474	0.0014984	0.0017157
34	0.00089685	0.00084538	0.0012596	0.0015147	0.0017139	0.0015531
35	0.00090553	0.0010222	0.0012358	0.0014231	0.0018185	0.001762
36	0.00092199	0.00097057	0.0015057	0.0013545	0.0017958	0.0015872
37	0.00090596	0.00091803	0.0015168	0.0014119	0.0016319	0.0021355
38	0.0010372	0.0011215	0.0012404	0.0012745	0.0018584	0.002013
39	0.0011744	0.0011549	0.0012592	0.0014094	0.0014693	0.0015246
40	0.0011355	0.001032	0.0016016	0.0016504	0.001786	0.0019511
41	0.0011755	0.0012255	0.0013196	0.001615	0.0017235	0.0022728
42	0.0011259	0.0012043	0.0014793	0.0014131	0.001831	0.0013921
43	0.0011719	0.0011703	0.0018973	0.0016974	0.0020768	0.0019994
44	0.0012793	0.001223	0.0015376	0.0018068	0.0015556	0.0015822
45	0.0013862	0.0012585	0.0015818	0.0016835	0.0018521	0.0022896
46	0.0013835	0.0013869	0.0015911	0.0018278	0.0017704	0.0019486
47	0.0013772	0.0012988	0.0017676	0.0016906	0.001942	0.0022319
48	0.0014733	0.0014759	0.0017245	0.0017826	0.0021944	0.0020137
49	0.0014705	0.0015373	0.0021548	0.0015538	0.0021753	0.0018391
50	0.001517	0.0015993	0.0018732	0.001936	0.002089	0.0024942
51	0.0016816	0.0015769	0.0020728	0.0018953	0.0020026	0.0019586
52	0.0016812	0.0016043	0.0019159	0.0020211	0.0020003	0.0025528
53	0.0016197	0.001729	0.0021506	0.0019402	0.0022114	0.0020543
54	0.0018211	0.0017973	0.0021601	0.0021509	0.0021343	0.0023323
55	0.0018263	0.0018043	0.0018767	0.0023259	0.0024305	0.0025684
56	0.001925	0.0019362	0.0021451	0.0021669	0.002381	0.0023628
57	0.0019195	0.0018892	0.0024367	0.0022468	0.0022732	0.0022929
58	0.0020049	0.0020042	0.0022008	0.0025286	0.0022582	0.0026804
59	0.001994	0.0019582	0.0023378	0.0025094	0.0026235	0.0027182
60	0.0021371	0.0020343	0.0025319	0.0025939	0.002842	0.0025335
61	0.0020881	0.0021763	0.0023345	0.0024087	0.0025896	0.0022733
62	0.0022667	0.0022145	0.0024629	0.0025277	0.0024549	0.0022757
63	0.0022679	0.0021635	0.002578	0.0028259	0.0027387	0.0027517
64	0.0022829	0.0023481	0.002521	0.0025555	0.0026597	0.0028018
65	0.0022337	0.0024153	0.0025765	0.0027267	0.0026782	0.0027722
66	0.0023309	0.0023627	0.002307	0.0029683	0.002727	0.0025983
67	0.0023454	0.0021675	0.0029081	0.0030881	0.0026971	0.0028198
68	0.0025115	0.0025393	0.0027001	0.0029921	0.0026843	0.0030033
69	0.0025517	0.0024479	0.0025852	0.002927	0.0028543	0.0026811
70	0.0025586	0.0024939	0.0027853	0.0029485	0.0028343	0.0032384
71	0.0025995	0.0024906	0.0028146	0.003218	0.0027846	0.0035048
72	0.0025192	0.00276	0.0030047	0.0029555	0.0029154	0.0031705
73	0.0026294	0.0027615	0.0030358	0.0032143	0.003447	0.0028027
74	0.0027002	0.002709	0.0031908	0.0033417	0.0033663	0.00361
75	0.0029026	0.0027504	0.0033407	0.0036559	0.0029033	0.0031083
76	0.0029624	0.0029558	0.0028399	0.0036131	0.0035723	0.0032197
77	0.0032163	0.0029123	0.0033361	0.0036104	0.0029671	0.0031546
78	0.0029745	0.0029486	0.0032708	0.0035092	0.0034066	0.0036406
79	0.0030273	0.003021	0.0035023	0.003974	0.0030116	0.0034728
80	0.0029271	0.0032028	0.0033271	0.0038947	0.0040319	0.0031324
81	0.0031831	0.0031913	0.0036378	0.0039266	0.0033984	0.00329
82	0.0032186	0.0030469	0.0037135	0.0040514	0.0037119	0.0039505
83	0.0033864	0.0031267	0.0037879	0.0040147	0.0033436	0.0035366
84	0.0033328	0.0033231	0.0035247	0.0042767	0.0040967	0.0036986
85	0.0036096	0.0034339	0.003921	0.0041087	0.0039085	0.0034335
86	0.0035189	0.0033978	0.0037565	0.004087	0.004063	0.0039935
87	0.0034353	0.0034734	0.0039867	0.004264	0.0039682	0.0036493
88	0.0034149	0.00362	0.0038346	0.0045195	0.0042334	0.0038915
89	0.0036381	0.0037798	0.0041166	0.0045188	0.0039325	0.0040519
90	0.0036682	0.0036019	0.0043187	0.0047261	0.0038707	0.0041897
91	0.0038656	0.0036016	0.0041165	0.004877	0.0037605	0.0043856
92	0.0037881	0.0037388	0.0042393	0.0047575	0.0041054	0.0041614
93	0.0039566	0.0039055	0.0043937	0.0049229	0.0042798	0.0043153
94	0.0039259	0.0038572	0.0045816	0.0046553	0.004201	0.0040265
95	0.0040022	0.0039157	0.0049355	0.004843	0.0042867	0.0047903
96	0.0039576	0.0039755	0.0043933	0.0053489	0.0045915	0.0040982
97	0.0041986	0.0042886	0.0050008	0.005501	0.0046083	0.0048918
98	0.0042794	0.0043175	0.0047586	0.0056975	0.004247	0.0043395
99	0.0044678	0.0042394	0.0048894	0.0056555	0.0043941	0.0044445
100	0.0044895	0.0042432	0.0050219	0.0058342	0.0048713	0.0045763
101	0.0044718	0.0044537	0.0049434	0.0057039	0.0048994	0.0051876
102	0.004597	0.0046017	0.0055331	0.0061503	0.0052875	0.0045788
103	0.0045508	0.0045703	0.0052765	0.0060531	0.0051564	0.0049372
104	0.0045677	0.0044273	0.0051492	0.0060642	0.0049667	0.0050773
105	0.0046604	0.0046571	0.0051818	0.0063865	0.0051352	0.0054455
106	0.0048786	0.0047927	0.0055545	0.0068246	0.0057319	0.0054782
107	0.0049444	0.0049117	0.0054917	0.0072771	0.0055779	0.0049483
108	0.0050241	0.0047884	0.0058695	0.0068688	0.0057418	0.0051815
109	0.0051981	0.0048946	0.0056399	0.0074583	0.0055149	0.0049754
110	0.0052483	0.0050323	0.006431	0.0073696	0.0060397	0.00563
111	0.0052371	0.0052195	0.0061455	0.0079135	0.005725	0.0051875
112	0.0051801	0.0051381	0.0061955	0.0079808	0.0061488	0.0052851
113	0.0052245	0.004921	0.0058258	0.0083181	0.0057093	0.0054491
114	0.0052957	0.0049724	0.0063281	0.0088083	0.0061802	0.0058214
115	0.0054435	0.0051554	0.0066524	0.0093706	0.0057214	0.0057618
116	0.0054246	0.005269	0.0064829	0.0096908	0.0065553	0.0055161
117	0.0056147	0.0052141	0.0066131	0.010514	0.0064628	0.0055444
118	0.0056748	0.0051047	0.0066868	0.010548	0.0064913	0.0061066
119	0.0057313	0.0050594	0.0070458	0.011599	0.0064141	0.0058408
120	0.0056302	0.0051841	0.007119	0.012974	0.0061445	0.006048
121	0.0055165	0.0049887	0.006862	0.014488	0.0065839	0.0052149
122	0.0053937	0.0045986	0.0057416	0.016965	0.0056002	0.0047044
123	0.005324	0.0041026	0.0058302	0.020115	0.0056593	0.0049004
124	0.005143	0.0037166	0.0049447	0.025512	0.0054451	0.0046747
125	0.0047019	0.0042612	0.011833	0.042545	0.0050463	0.0064597
126	0.005672	0.0096315	0.0262	0.042537	0.0099934	0.015643
127	0.0052108	0.0077101	0.022951	0.015589	0.0093496	0.012672
128	0.0039009	0.0058055	0.023493	0.0063551	0.0076777	0.010749
129	0.0055382	0.0043843	0.031087	0.0060145	0.0068225	0.0091056
130	0.019267	0.0087978	0.02756	0.010234	0.021983	0.012145
131	0.019123	0.0076907	0.0068362	0.0045133	0.021531	0.0082842
132	0.021702	0.0059468	0.0063245	0.0014644	0.01449	0.015506
133	0.021158	0.020996	0.008507	0.0022656	0.012597	0.015142
134	0.01001	0.025905	0.0045855	0.0026864	0.0070283	0.01061
135	0.010207	0.019768	0.0055457	0.0040602	0.0084939	0.011164
136	0.010889	0.017088	0.0065164	0.0047978	0.0095043	0.011577
137	0.011072	0.015716	0.0079896	0.0053702	0.0099607	0.011476
138	0.011324	0.015015	0.0086783	0.0059958	0.010689	0.011392
139	0.011705	0.01485	0.0091455	0.0064694	0.010731	0.012343
140	0.012218	0.014999	0.0093087	0.006956	0.011243	0.012331
141	0.012735	0.015094	0.0098376	0.0075521	0.011442	0.013309
142	0.012816	0.015	0.010875	0.0084998	0.012325	0.013068
143	0.013114	0.014899	0.011369	0.0086142	0.01225	0.0134
144	0.013189	0.015046	0.011589	0.0091042	0.012698	0.01302
145	0.013531	0.015423	0.011705	0.0092275	0.012818	0.013458
146	0.013866	0.015917	0.012457	0.0099915	0.013701	0.014387
147	0.01436	0.016314	0.013111	0.01068	0.0141	0.014838
148	0.014751	0.016603	0.013638	0.011314	0.014829	0.015217
149	0.015241	0.016981	0.014124	0.011756	0.015279	0.015636
150	0.015752	0.01731	0.014336	0.011934	0.015572	0.015923
151	0.016146	0.017894	0.015023	0.012719	0.016164	0.01683
152	0.016655	0.018435	0.015692	0.013126	0.016841	0.017243
153	0.017435	0.019089	0.016559	0.014114	0.017724	0.018527
154	0.0182	0.019721	0.01747	0.014774	0.01812	0.018608
155	0.018865	0.020466	0.018014	0.015641	0.018831	0.020043
156	0.01953	0.021125	0.018703	0.016279	0.019838	0.020307
157	0.02015	0.021704	0.019106	0.016786	0.02048	0.021261
158	0.020805	0.022537	0.02018	0.017205	0.021187	0.021641
159	0.021627	0.023451	0.021291	0.018254	0.022335	0.022614
160	0.022816	0.024587	0.021874	0.019692	0.023045	0.023682
161	0.023887	0.025637	0.023319	0.020836	0.024703	0.024338
162	0.025048	0.026894	0.024037	0.021702	0.025486	0.026739
163	0.02575	0.027937	0.025642	0.022707	0.026609	0.027271
164	0.026808	0.029064	0.026508	0.023458	0.027693	0.028027
165	0.027996	0.030312	0.02781	0.024702	0.028635	0.02931
166	0.02948	0.03178	0.029433	0.026304	0.030022	0.03154
167	0.031089	0.03331	0.030579	0.027978	0.031426	0.032907
168	0.032423	0.034731	0.032394	0.029378	0.033226	0.034266
169	0.033628	0.036004	0.033606	0.030262	0.034542	0.03507
170	0.034544	0.037208	0.034746	0.031386	0.035577	0.036451
171	0.03593	0.038649	0.035951	0.032498	0.036492	0.03757
172	0.03753	0.040317	0.037024	0.034103	0.038208	0.039347
173	0.039095	0.041932	0.038856	0.03558	0.039768	0.041611
174	0.040464	0.043021	0.040789	0.037296	0.041146	0.042477
175	0.041228	0.043779	0.041817	0.037899	0.041918	0.043178
176	0.041961	0.044526	0.042523	0.03891	0.042501	0.04339
177	0.042881	0.045695	0.043136	0.039413	0.043779	0.043955
178	0.043612	0.046519	0.043443	0.040181	0.044363	0.045413
179	0.043982	0.046803	0.043975	0.040764	0.044778	0.045938
180	0.043422	0.046201	0.04326	0.040004	0.044666	0.04619
181	0.042797	0.045188	0.04324	0.039645	0.043807	0.044614
182	0.042042	0.044424	0.042685	0.039069	0.043079	0.043643
183	0.041627	0.04421	0.042382	0.039021	0.042839	0.042577
184	0.041406	0.043974	0.04201	0.038879	0.042586	0.042265
185	0.040424	0.042932	0.040672	0.037784	0.041102	0.042298
186	0.038906	0.041629	0.039088	0.036707	0.040542	0.04073
187	0.037538	0.040053	0.03762	0.0354	0.038978	0.040029
188	0.036612	0.038841	0.037314	0.034567	0.037669	0.038221
189	0.035972	0.038104	0.037156	0.033987	0.037609	0.037381
190	0.034969	0.037115	0.036104	0.03344	0.036092	0.036339
191	0.033497	0.035743	0.034831	0.032375	0.034648	0.035303
192	0.032095	0.03445	0.032805	0.030964	0.033192	0.033527
193	0.030899	0.033325	0.031283	0.03	0.03195	0.032442
194	0.030338	0.032681	0.030978	0.029649	0.031944	0.031554
195	0.029733	0.031938	0.030952	0.028951	0.031094	0.03066
196	0.028741	0.030654	0.030277	0.027709	0.029673	0.029656
197	0.027804	0.029477	0.028761	0.027211	0.028503	0.028345
198	0.026875	0.028468	0.027319	0.026602	0.027864	0.028117
199	0.026468	0.028299	0.026472	0.025946	0.027652	0.027988
200	0.025316	0.027158	0.02577	0.025408	0.027346	0.026788
201	0.025284	0.027305	0.025598	0.025386	0.026558	0.02645
202	0.02447	0.02621	0.024772	0.024412	0.025339	0.025336
203	0.023778	0.025311	0.024457	0.02395	0.02425	0.02431
204	0.023439	0.024846	0.024287	0.023029	0.024596	0.023675
205	0.023244	0.024375	0.023433	0.022904	0.024037	0.02367
206	0.022655	0.023812	0.022381	0.022953	0.023353	0.023229
207	0.021945	0.023099	0.021409	0.022178	0.022866	0.022671
208	0.021419	0.022821	0.021682	0.022084	0.022275	0.021374
209	0.021248	0.022838	0.022226	0.02195	0.021009	0.020405
210	0.020819	0.022459	0.022422	0.021685	0.020925	0.020178
211	0.020111	0.021702	0.021348	0.020998	0.020662	0.021239
212	0.019618	0.020751	0.020713	0.019953	0.021517	0.021696
213	0.019969	0.020164	0.019889	0.019533	0.021659	0.021904
214	0.020114	0.020415	0.019942	0.019582	0.02104	0.022245
215	0.019965	0.020532	0.019367	0.019416	0.021087	0.021607
216	0.019432	0.020258	0.019676	0.019121	0.020662	0.020505
217	0.018911	0.019855	0.019275	0.019123	0.019789	0.019555
218	0.018769	0.019807	0.019077	0.019026	0.019496	0.019017
219	0.018672	0.019827	0.019436	0.01902	0.019391	0.01946
220	0.018409	0.019257	0.018633	0.018804	0.019237	0.019333
221	0.017995	0.018577	0.017538	0.017924	0.018647	0.01912
222	0.017694	0.018046	0.017042	0.017531	0.01855	0.019074
223	0.017907	0.017919	0.01724	0.017606	0.018465	0.018226
224	0.017662	0.017843	0.017755	0.017142	0.018072	0.018261
225	0.017395	0.017697	0.017798	0.017059	0.01804	0.017803
226	0.017115	0.017443	0.017573	0.016834	0.017411	0.016892
227	0.016903	0.017532	0.01757	0.01703	0.01706	0.017347
228	0.017114	0.017625	0.017299	0.017302	0.017461	0.017647
229	0.016847	0.017487	0.016674	0.017044	0.017318	0.017063
230	0.016499	0.017029	0.01593	0.017045	0.016694	0.017251
231	0.01644	0.01672	0.015833	0.016691	0.016633	0.016641
232	0.016364	0.016594	0.015733	0.016627	0.016855	0.016809
233	0.016416	0.016311	0.016396	0.016505	0.016784	0.016483
234	0.016211	0.015896	0.016576	0.016227	0.016205	0.015647
235	0.015844	0.015683	0.016451	0.015727	0.015918	0.015218
236	0.016011	0.015967	0.016715	0.01592	0.016409	0.01585
237	0.016021	0.016215	0.016233	0.015609	0.016443	0.016292
238	0.015723	0.016234	0.015636	0.015373	0.016008	0.01636
239	0.015399	0.015944	0.014456	0.015648	0.015659	0.016325
240	0.015407	0.016008	0.015033	0.015867	0.015637	0.016277
241	0.015433	0.015993	0.014865	0.016316	0.015833	0.015524
242	0.015401	0.015688	0.015534	0.016399	0.0159	0.015015
243	0.015106	0.015271	0.015519	0.016033	0.015348	0.014829
244	0.01507	0.015099	0.015711	0.016084	0.015453	0.014547
245	0.015097	0.015093	0.015991	0.015994	0.015737	0.01483
246	0.014842	0.014907	0.015796	0.015515	0.015668	0.015424
247	0.01446	0.014763	0.015146	0.015171	0.015476	0.015561
248	0.014353	0.014907	0.014647	0.014793	0.015092	0.015518
249	0.014473	0.015266	0.014868	0.015206	0.014921	0.015628
250	0.014446	0.015507	0.014286	0.015175	0.015464	0.015468
251	0.014125	0.015359	0.014272	0.014922	0.015225	0.014609
252	0.014119	0.015544	0.014783	0.01511	0.01531	0.014737
253	0.014281	0.015653	0.015325	0.015692	0.015557	0.014446
254	0.014203	0.01547	0.015759	0.015764	0.015614	0.014207
255	0.013996	0.015048	0.015789	0.015808	0.015212	0.014099
256	0.014072	0.014827	0.015834	0.01617	0.015195	0.015056
257	0.014272	0.014848	0.01581	0.016688	0.015353	0.015327
258	0.014236	0.014629	0.015276	0.016744	0.015434	0.015616
259	0.014136	0.014387	0.014411	0.015997	0.014848	0.015617
260	0.014366	0.014514	0.014764	0.016303	0.015662	0.015585
261	0.014734	0.014992	0.014705	0.016566	0.015778	0.015925
262	0.014691	0.015036	0.014814	0.016102	0.015126	0.015231
263	0.014571	0.01491	0.014736	0.015986	0.015503	0.014543
264	0.014763	0.015331	0.015471	0.015921	0.015587	0.014209
265	0.015014	0.01586	0.016052	0.015907	0.01587	0.014783
266	0.014996	0.015814	0.016331	0.015974	0.015699	0.014559
267	0.014872	0.015942	0.016491	0.015979	0.016028	0.015001
268	0.015032	0.016167	0.016871	0.016355	0.016047	0.015302
269	0.015179	0.016185	0.016723	0.016744	0.01615	0.015359
270	0.015084	0.015927	0.016442	0.016552	0.016355	0.016075
271	0.014964	0.015852	0.016082	0.017143	0.015904	0.016639
272	0.015252	0.015959	0.015951	0.017677	0.016383	0.01615
273	0.015339	0.015836	0.015775	0.017772	0.01659	0.016406
274	0.015163	0.015455	0.0154	0.018415	0.01653	0.015917
275	0.01536	0.015526	0.015733	0.01889	0.017023	0.015847
276	0.015665	0.015737	0.016291	0.019719	0.017384	0.016438
277	0.015499	0.015683	0.016543	0.019918	0.017263	0.016384
278	0.015508	0.015736	0.017303	0.019913	0.01703	0.015551
279	0.016022	0.016315	0.018173	0.020504	0.017321	0.016292
280	0.016318	0.016741	0.018564	0.020943	0.017498	0.016832
281	0.016318	0.016896	0.018821	0.020748	0.018132	0.016927
282	0.016578	0.017406	0.019409	0.021131	0.018142	0.017305
283	0.017011	0.017973	0.019609	0.021786	0.018698	0.018466
284	0.017078	0.018249	0.019598	0.021874	0.018873	0.018481
285	0.017118	0.01839	0.019081	0.02195	0.018365	0.018385
286	0.017428	0.018958	0.019015	0.02202	0.01897	0.019113
287	0.017964	0.019646	0.019406	0.022409	0.019747	0.019521
288	0.018111	0.019698	0.018933	0.02233	0.019957	0.019478
289	0.018244	0.019967	0.019239	0.022393	0.019935	0.019577
290	0.018726	0.020495	0.019804	0.023027	0.020945	0.019709
291	0.018895	0.020445	0.019945	0.023241	0.021097	0.018935
292	0.018713	0.020332	0.020239	0.023666	0.021	0.018686
293	0.019339	0.020891	0.021044	0.024418	0.021829	0.019491
294	0.020158	0.021423	0.022137	0.025361	0.022768	0.02018
295	0.020349	0.021402	0.023686	0.025304	0.023215	0.020677
296	0.020771	0.021597	0.024809	0.026283	0.024016	0.021393
297	0.021707	0.022049	0.026385	0.027671	0.025111	0.0224
298	0.02197	0.021781	0.027451	0.02865	0.025442	0.022439
299	0.021908	0.021895	0.02818	0.029493	0.025558	0.023332
300	0.022833	0.022398	0.02876	0.031164	0.025602	0.024077
301	0.023388	0.023189	0.030081	0.033479	0.025977	0.026118
302	0.023631	0.023602	0.030738	0.034692	0.026625	0.026676
303	0.024572	0.024495	0.031677	0.037057	0.027657	0.02752
304	0.025663	0.025145	0.033095	0.038929	0.028899	0.028972
305	0.025906	0.025076	0.033844	0.040377	0.029637	0.029033
306	0.026558	0.025688	0.034746	0.043208	0.030888	0.030576
307	0.028025	0.027079	0.036418	0.047722	0.032169	0.032126
308	0.02893	0.028165	0.036864	0.051395	0.033682	0.032447
309	0.030033	0.029472	0.03771	0.056487	0.035283	0.033217
310	0.031824	0.031284	0.040229	0.062806	0.037573	0.034905
311	0.032796	0.032105	0.041146	0.067683	0.039014	0.03554
312	0.033455	0.032744	0.042792	0.072447	0.040291	0.03582
313	0.035276	0.034803	0.046012	0.081237	0.043288	0.037562
314	0.036748	0.03634	0.04884	0.090182	0.045882	0.039857
315	0.037453	0.037478	0.05106	0.099465	0.047189	0.04101
316	0.038784	0.039355	0.054835	0.11256	0.049694	0.041625
317	0.03963	0.040253	0.057067	0.12428	0.050876	0.041992
318	0.039018	0.039564	0.057398	0.13211	0.050566	0.041731
319	0.038837	0.039885	0.060881	0.14017	0.051362	0.042108
320	0.038889	0.040718	0.066585	0.14435	0.05346	0.043704
321	0.038568	0.041404	0.074355	0.13839	0.054933	0.045837
322	0.039694	0.043739	0.087251	0.12958	0.058428	0.050632
323	0.041745	0.047231	0.10261	0.11564	0.063789	0.055344
324	0.042582	0.048623	0.11396	0.094278	0.066185	0.057238
325	0.04363	0.049577	0.12363	0.076231	0.069313	0.058959
326	0.045419	0.050135	0.12848	0.062819	0.073732	0.061453
327	0.047311	0.049645	0.12369	0.051652	0.077991	0.062047
328	0.051738	0.051109	0.11482	0.045145	0.08611	0.065664
329	0.057586	0.05423	0.10029	0.039768	0.096067	0.07117
330	0.060893	0.055304	0.078896	0.032886	0.098982	0.07322
331	0.064109	0.057055	0.062472	0.026415	0.096891	0.075404
332	0.070271	0.061953	0.05206	0.023228	0.090243	0.07703
333	0.076387	0.067302	0.04229	0.020431	0.075895	0.07422
334	0.081442	0.073982	0.036226	0.018286	0.062312	0.069464
335	0.081301	0.080017	0.032361	0.016934	0.051548	0.062492
336	0.072224	0.080205	0.028178	0.015629	0.041849	0.054005
337	0.062778	0.077084	0.025472	0.014418	0.036757	0.048542
338	0.05614	0.072353	0.024674	0.014139	0.034196	0.04424
339	0.049966	0.065391	0.023845	0.014207	0.032104	0.041013
340	0.046611	0.060274	0.02353	0.014259	0.030377	0.039565
341	0.044486	0.056379	0.023718	0.014452	0.029791	0.038452
342	0.039859	0.049599	0.022215	0.014073	0.027717	0.034552
343	0.036271	0.044158	0.020584	0.01349	0.026235	0.031955
344	0.034575	0.041226	0.020511	0.013355	0.025484	0.031608
345	0.032148	0.037768	0.019938	0.01304	0.02491	0.029834
346	0.030996	0.035997	0.019711	0.013038	0.023779	0.028722
347	0.029956	0.034608	0.019854	0.013471	0.023655	0.028483
348	0.027409	0.031448	0.018962	0.012843	0.021721	0.026987
349	0.025608	0.028925	0.017868	0.012382	0.021058	0.024813
350	0.024558	0.027467	0.017577	0.012488	0.020336	0.023762
351	0.023393	0.02593	0.016876	0.012616	0.01976	0.023171
352	0.02331	0.025786	0.017552	0.012867	0.019908	0.023662
353	0.022636	0.02487	0.017087	0.01281	0.019236	0.022196
354	0.020879	0.022918	0.016144	0.012113	0.017676	0.021096
355	0.019775	0.021681	0.015515	0.011853	0.017192	0.020107
356	0.018758	0.020768	0.015001	0.011844	0.016911	0.019704
357	0.018274	0.020145	0.014947	0.011748	0.016314	0.019009
358	0.018716	0.020809	0.015202	0.01223	0.016143	0.019575
359	0.018078	0.020189	0.014613	0.01179	0.015861	0.018902
360	0.016862	0.01901	0.013542	0.011222	0.014932	0.017384
361	0.016116	0.018323	0.013677	0.010701	0.014679	0.017053
362	0.015242	0.017486	0.012974	0.010205	0.013784	0.016423
363	0.015279	0.01767	0.012811	0.010035	0.014139	0.016211
364	0.015535	0.018239	0.013066	0.010361	0.014321	0.016092
365	0.014941	0.017505	0.012525	0.009909	0.013714	0.015257
366	0.014401	0.016829	0.01199	0.0092658	0.013077	0.014811
367	0.013695	0.015999	0.011259	0.0084365	0.012752	0.014318
368	0.013025	0.015307	0.010709	0.0083532	0.012424	0.013368
369	0.013247	0.015746	0.010979	0.0086204	0.012124	0.013645
370	0.01322	0.015578	0.010541	0.0088103	0.012608	0.01354
371	0.01294	0.014924	0.0098944	0.0087725	0.012162	0.012891
372	0.012533	0.01435	0.0095677	0.0086928	0.011878	0.012391
373	0.011567	0.01312	0.0084917	0.0085684	0.011051	0.011505
374	0.01153	0.012958	0.0082407	0.0087756	0.011373	0.011293
375	0.01186	0.013196	0.0087802	0.009209	0.011658	0.010969
376	0.011619	0.012843	0.0082477	0.0090686	0.011127	0.010925
377	0.01145	0.012443	0.0081149	0.0091898	0.011119	0.010857
378	0.010786	0.011781	0.0073536	0.0085352	0.010535	0.0099254
379	0.010395	0.011408	0.0072022	0.0080971	0.010005	0.0094107
380	0.010707	0.011957	0.0075041	0.0084246	0.010801	0.009281
381	0.010636	0.011937	0.0074748	0.0085636	0.010581	0.0093318
382	0.010602	0.011967	0.0080457	0.0080426	0.010462	0.0096861
383	0.010293	0.011725	0.0078233	0.0077136	0.010056	0.0091345
384	0.0096598	0.01126	0.0075026	0.0071996	0.010056	0.0088414
385	0.0098589	0.01176	0.00761	0.0073716	0.010367	0.0089128
386	0.009837	0.011726	0.0083463	0.0072353	0.0099046	0.0091417
387	0.0098134	0.011772	0.008699	0.0076433	0.0093517	0.0091313
388	0.0096489	0.011591	0.0088341	0.0077775	0.010065	0.0098981
389	0.0090941	0.010808	0.0082771	0.0076182	0.0094383	0.0094084
390	0.0090602	0.010634	0.0082959	0.0078383	0.0094745	0.0094298
391	0.0091644	0.010592	0.0084574	0.0078972	0.009149	0.0095636
392	0.0091261	0.010415	0.0084366	0.0079757	0.0092471	0.009681
393	0.0091965	0.010416	0.0087304	0.0079585	0.0094816	0.0098758
394	0.0086786	0.0098828	0.0082948	0.0075809	0.0092096	0.0092692
395	0.0086816	0.0098552	0.007832	0.0073743	0.0091519	0.009008
396	0.0088004	0.010024	0.0074251	0.0071099	0.0091568	0.0092785
397	0.0088224	0.010238	0.0073561	0.0070053	0.0089154	0.0090662
398	0.008932	0.010552	0.0072121	0.0070498	0.0094858	0.0088975
399	0.008474	0.010283	0.0069028	0.0070037	0.0091656	0.0084962
400	0.0084353	0.010444	0.0065171	0.0072368	0.0089388	0.0079581
401	0.0084926	0.01042	0.0066572	0.0074293	0.0089552	0.0082588
402	0.0085866	0.010443	0.0065652	0.007751	0.008811	0.0082907
403	0.0087366	0.010331	0.0068379	0.0083962	0.0094029	0.0081988
404	0.0082821	0.0099269	0.0068128	0.0076579	0.0091539	0.0074388
405	0.0081616	0.0097952	0.0072355	0.0076189	0.0094044	0.0078284
406	0.008163	0.0097702	0.0074438	0.0076505	0.0092218	0.008064
407	0.0081829	0.0096332	0.0076625	0.0074408	0.0092273	0.0079129
408	0.0084543	0.0098618	0.00765	0.0073784	0.0095276	0.0085137
409	0.0080942	0.0096514	0.0075171	0.0070793	0.0091745	0.0082477
410	0.0080295	0.0098265	0.0080705	0.0070635	0.0093213	0.0082255
411	0.008026	0.010109	0.0079786	0.0070672	0.0093751	0.0088377
412	0.0081171	0.010186	0.0073345	0.0074506	0.0095252	0.0093764
413	0.0083291	0.010447	0.0071732	0.0080696	0.0095345	0.0092926
414	0.007955	0.010219	0.0070287	0.0075931	0.0096117	0.0085216
415	0.0080467	0.010267	0.0072095	0.0077637	0.0097243	0.0083993
416	0.0080846	0.010128	0.0069164	0.0079831	0.010167	0.0082468
417	0.0081478	0.01002	0.0071949	0.0078612	0.010325	0.008164
418	0.0082336	0.010063	0.0072513	0.0076989	0.0101	0.0078685
419	0.0080352	0.0098491	0.0074743	0.007331	0.0096903	0.0073858
420	0.0083967	0.0102	0.0080367	0.0076767	0.010365	0.0075388
421	0.0083654	0.01029	0.0083248	0.0077262	0.0096646	0.0076569
422	0.0087528	0.010822	0.0089733	0.008172	0.0097073	0.0084743
423	0.0087537	0.010976	0.0086044	0.008379	0.0095269	0.0084438
424	0.0088069	0.011128	0.0082964	0.0083988	0.0086847	0.0088492
425	0.0091869	0.011477	0.0083132	0.0083065	0.0091562	0.009859
426	0.0093137	0.011465	0.0082158	0.0085959	0.0092315	0.0098502
427	0.009738	0.011937	0.0085517	0.0087168	0.0095455	0.01042
428	0.0095856	0.011874	0.0084786	0.0084781	0.009621	0.010184
429	0.0097864	0.012095	0.0083918	0.008374	0.0098443	0.0097462
430	0.010078	0.01238	0.0087488	0.0088178	0.0099262	0.0096733
431	0.010416	0.012957	0.0091468	0.0093808	0.010328	0.0097423
432	0.010772	0.013718	0.0097369	0.0099772	0.010559	0.01006
433	0.010599	0.013802	0.0099272	0.0096885	0.010823	0.0097596
434	0.010954	0.014608	0.01085	0.010358	0.011583	0.010803
435	0.011031	0.014818	0.010768	0.010198	0.011758	0.01181
436	0.011661	0.015402	0.011271	0.010558	0.012511	0.01191
437	0.01196	0.015536	0.011334	0.010749	0.012553	0.012382
438	0.012094	0.015946	0.011326	0.010868	0.013241	0.012398
439	0.012426	0.016757	0.011615	0.011641	0.013435	0.012941
440	0.012578	0.017297	0.012068	0.011966	0.013449	0.012867
441	0.013039	0.018235	0.012844	0.012564	0.014119	0.012916
442	0.012778	0.01829	0.013105	0.012164	0.014165	0.012514
443	0.013284	0.019221	0.014046	0.012431	0.015087	0.012625
444	0.013407	0.019292	0.01409	0.012431	0.015437	0.012634
445	0.013778	0.019527	0.014377	0.012923	0.015943	0.013767
446	0.013574	0.019597	0.014324	0.012974	0.015653	0.014248
447	0.013425	0.019799	0.013815	0.012931	0.015866	0.014206
448	0.013606	0.020327	0.013804	0.013249	0.016458	0.014361
449	0.013285	0.020101	0.013645	0.01267	0.016101	0.013972
450	0.013164	0.020287	0.013774	0.012858	0.016271	0.013871
451	0.012463	0.019457	0.013419	0.01219	0.015681	0.013113
452	0.012562	0.019423	0.013777	0.01219	0.015377	0.013065
453	0.011713	0.018221	0.013467	0.011412	0.014644	0.012217
454	0.011361	0.018048	0.012897	0.01099	0.014829	0.011693
455	0.010273	0.016983	0.011788	0.010151	0.013782	0.011036
456	0.0098582	0.016582	0.011368	0.0099575	0.01305	0.011169
457	0.0092536	0.015796	0.010697	0.0089788	0.012341	0.010413
458	0.0084249	0.014811	0.010067	0.008405	0.011546	0.010076
459	0.0080387	0.013998	0.0098908	0.007974	0.01102	0.0088063
460	0.007147	0.012501	0.0092455	0.0071947	0.0098852	0.0077682
461	0.0070542	0.012525	0.0092404	0.0069142	0.010244	0.0075633
462	0.0061134	0.011313	0.00827	0.0062799	0.0089045	0.0065957
463	0.0057801	0.01124	0.0075972	0.0058834	0.0090745	0.0064563
464	0.0049481	0.010078	0.0064878	0.0050566	0.0080217	0.0066669
465	0.0048478	0.0097946	0.006153	0.0049487	0.0079649	0.0063047
466	0.0044951	0.008894	0.0057723	0.0045425	0.006838	0.0058202
467	0.0041429	0.0084148	0.0057549	0.004192	0.0063132	0.0051753
468	0.0036824	0.0077754	0.005608	0.0041956	0.0064118	0.0040719
469	0.0033349	0.0074823	0.0052012	0.0037164	0.0059096	0.0037371
470	0.0032372	0.0073584	0.0050705	0.0032622	0.0056295	0.0039971
471	0.0028267	0.0067856	0.0044964	0.0032286	0.0054004	0.0035534
472	0.002741	0.0064146	0.0043259	0.002946	0.0053443	0.0036384
473	0.0025032	0.005737	0.0032695	0.0027779	0.0041593	0.0032323
474	0.0025078	0.0056449	0.0035345	0.0027038	0.0046715	0.0027559
475	0.0022127	0.0052266	0.0035486	0.0026122	0.0041403	0.0031664
476	0.0020919	0.0051733	0.0038485	0.0028181	0.0044226	0.0025789
477	0.0018763	0.0046969	0.0035293	0.0023617	0.0038001	0.0023711
478	0.001917	0.0047554	0.0032018	0.0022975	0.0036014	0.0023878
479	0.0019968	0.0042204	0.0024965	0.0027068	0.0030662	0.0025413
480	0.0020927	0.0038075	0.0022828	0.0025768	0.0029102	0.0026697
481	0.0019866	0.0034873	0.0018498	0.0029028	0.0028637	0.0027241
482	0.002119	0.0035058	0.0019273	0.0030199	0.0027571	0.0022694
483	0.002351	0.0034145	0.0020534	0.0032439	0.0027484	0.0020545
484	0.0024824	0.0033127	0.0021604	0.0035649	0.0025941	0.0023416
485	0.0027375	0.0028912	0.0018605	0.0039716	0.0023253	0.001951
486	0.0031766	0.0029546	0.0020497	0.0041106	0.0029815	0.0025015
487	0.0034866	0.0033205	0.0019536	0.0048525	0.0036666	0.0029472
488	0.0036804	0.003873	0.0019177	0.0050548	0.0043279	0.0032602
489	0.0033081	0.0042108	0.0015547	0.0043933	0.0042549	0.0031636
490	0.0026785	0.0042015	0.0017299	0.0034332	0.0042116	0.0023415
491	0.0023321	0.0038231	0.001915	0.0031295	0.0034514	0.0021766
492	0.0021999	0.0032706	0.0018003	0.0030045	0.0030521	0.0020216
493	0.0020633	0.002723	0.0015389	0.002993	0.0027738	0.0017474
494	0.0020593	0.0026722	0.0013939	0.0030558	0.0028018	0.0020859
495	0.0021874	0.0025854	0.0013078	0.0033262	0.0022971	0.00272
496	0.0024048	0.0023192	0.001355	0.0032933	0.0022089	0.0030085
497	0.0025407	0.0020625	0.0015412	0.0035833	0.0017827	0.0025457
498	0.0026744	0.0017121	0.0018238	0.0035505	0.0019373	0.0026646
499	0.0029171	0.0015584	0.0023804	0.0041088	0.0022482	0.0023842
500	0.0031981	0.0015177	0.0025034	0.0046301	0.0019964	0.0026301
501	0.0033321	0.0015943	0.0022411	0.0047317	0.0017951	0.0031353
502	0.0034193	0.0016126	0.001916	0.0048527	0.0017125	0.0034938
503	0.0036254	0.0016573	0.0020153	0.0048753	0.001987	0.0040929
504	0.0038418	0.0015144	0.0024892	0.0056348	0.0019573	0.0036966
505	0.0039325	0.0011909	0.0029344	0.0057784	0.001749	0.0036626
506	0.0039996	0.0011814	0.0031543	0.0058189	0.0022796	0.0037551
507	0.0042218	0.0014271	0.0036071	0.0061566	0.0022342	0.004068
508	0.0045725	0.0016111	0.0035339	0.0067826	0.0023059	0.0039736
509	0.0047829	0.0017047	0.003758	0.0072053	0.0027284	0.005005
510	0.0049637	0.0017121	0.0038596	0.0076015	0.0025637	0.0043471
511	0.0052713	0.0018168	0.0043987	0.0076337	0.0026355	0.0042579
512	0.0055707	0.0019579	0.0049708	0.0083343	0.0028208	0.0050771
513	0.0057279	0.0023554	0.0049993	0.0086028	0.0033082	0.0054156
514	0.0059481	0.002557	0.0051297	0.0092332	0.0036155	0.0054757
515	0.0063105	0.0027748	0.0048857	0.0096436	0.0039184	0.0063352
516	0.0068797	0.0029716	0.0057475	0.010537	0.0043497	0.0073063
517	0.0069466	0.0029944	0.0060282	0.010758	0.004323	0.0069044
518	0.0072133	0.0032567	0.006307	0.010972	0.0044425	0.0073841
519	0.0075752	0.0037132	0.0066777	0.011829	0.0051879	0.0079946
520	0.0081911	0.0041611	0.0072766	0.012847	0.0056009	0.0086426
521	0.0082159	0.0040889	0.0069306	0.012756	0.0056711	0.008606
522	0.0088817	0.0045328	0.0078975	0.013822	0.0059798	0.0093599
523	0.0090583	0.0048096	0.0086875	0.014636	0.0064971	0.0092261
524	0.0096642	0.0054381	0.0090361	0.015806	0.0069683	0.0095471
525	0.0098689	0.0056506	0.0093214	0.016152	0.0070503	0.0096112
526	0.010377	0.0058373	0.0095163	0.017303	0.0074391	0.010504
527	0.01083	0.0061345	0.0098195	0.017656	0.0078361	0.011088
528	0.011702	0.0067841	0.011344	0.019024	0.0090163	0.011751
529	0.011632	0.0069412	0.011573	0.019468	0.0087583	0.011984
530	0.012363	0.0076104	0.012268	0.020371	0.009186	0.012047
531	0.013081	0.0080608	0.013078	0.021865	0.0099744	0.013483
532	0.013351	0.0081947	0.013593	0.022874	0.010839	0.014236
533	0.014018	0.0085902	0.014327	0.023606	0.010815	0.015064
534	0.014807	0.0093132	0.015671	0.025439	0.011884	0.015323
535	0.015312	0.0099897	0.016768	0.026878	0.012596	0.015525
536	0.015717	0.010185	0.017358	0.027688	0.012435	0.01604
537	0.016796	0.010837	0.018243	0.029852	0.013635	0.017873
538	0.016935	0.01124	0.018774	0.030874	0.013723	0.018318
539	0.018365	0.012349	0.021343	0.033707	0.015116	0.019151
540	0.018362	0.01228	0.021632	0.034277	0.015381	0.018989
541	0.019233	0.012967	0.022843	0.036557	0.01601	0.020507
542	0.019995	0.013758	0.023913	0.038662	0.017297	0.021198
543	0.020839	0.014447	0.025371	0.041362	0.017662	0.023068
544	0.020922	0.014581	0.026186	0.041617	0.017892	0.022462
545	0.022046	0.015362	0.02766	0.044548	0.018914	0.023493
546	0.022592	0.015995	0.02881	0.04712	0.019426	0.024711
547	0.022649	0.016133	0.028975	0.047908	0.019573	0.025172
548	0.023857	0.017089	0.030991	0.050949	0.020731	0.02634
549	0.02361	0.017046	0.031734	0.051602	0.020659	0.026029
550	0.024611	0.017763	0.033471	0.054243	0.021276	0.02692
551	0.024257	0.017608	0.0337	0.055393	0.021201	0.027426
552	0.024648	0.018251	0.034543	0.056734	0.022071	0.027816
553	0.02485	0.018384	0.035792	0.058047	0.022513	0.027871
554	0.025052	0.018609	0.037175	0.059402	0.023016	0.02843
555	0.024351	0.018241	0.036959	0.059177	0.021903	0.027595
556	0.024708	0.018948	0.038221	0.060664	0.022776	0.02893
557	0.024832	0.019282	0.0396	0.06203	0.023434	0.030057
558	0.023847	0.018374	0.039767	0.059816	0.022981	0.029229
559	0.024715	0.019145	0.042019	0.062482	0.02377	0.02956
560	0.023825	0.018925	0.041865	0.060943	0.023703	0.029749
561	0.024279	0.019626	0.043716	0.061322	0.024643	0.031058
562	0.023926	0.019264	0.04425	0.05949	0.024755	0.03057
563	0.024144	0.019844	0.045629	0.058586	0.025384	0.030999
564	0.024533	0.020478	0.047246	0.058343	0.026245	0.032221
565	0.02473	0.02077	0.046874	0.054969	0.027205	0.03297
566	0.025233	0.021343	0.047823	0.053862	0.028574	0.034617
567	0.026076	0.022053	0.048159	0.05193	0.029662	0.036233
568	0.027425	0.023459	0.048277	0.050875	0.031186	0.037573
569	0.027516	0.023644	0.045461	0.045952	0.032232	0.037935
570	0.029823	0.025679	0.04648	0.046136	0.035279	0.039993
571	0.030535	0.026522	0.044909	0.043277	0.036415	0.040956
572	0.032198	0.02774	0.041884	0.040119	0.03699	0.041957
573	0.034449	0.029898	0.04099	0.03876	0.038786	0.043586
574	0.035246	0.031057	0.037741	0.035839	0.039517	0.043627
575	0.037979	0.033564	0.037041	0.035447	0.040691	0.045443
576	0.039049	0.03446	0.033024	0.031803	0.039472	0.044413
577	0.041546	0.037182	0.031605	0.030765	0.040496	0.044322
578	0.043486	0.039339	0.030677	0.029524	0.04061	0.044758
579	0.044072	0.039846	0.027634	0.027355	0.037556	0.043214
580	0.047122	0.042454	0.028188	0.026714	0.038651	0.043491
581	0.047884	0.043612	0.026079	0.025666	0.036929	0.042247
582	0.049182	0.04462	0.02567	0.025375	0.036331	0.041815
583	0.05	0.045039	0.024359	0.023927	0.034619	0.041646
584	0.051272	0.046642	0.024826	0.024704	0.034886	0.04098
585	0.051936	0.047204	0.023878	0.02443	0.034578	0.040767
586	0.051406	0.046102	0.023603	0.023925	0.033127	0.039567
587	0.052874	0.047361	0.023945	0.024149	0.034273	0.041043
588	0.052493	0.047081	0.024372	0.024619	0.033678	0.040365
589	0.052097	0.046447	0.024631	0.025902	0.034108	0.040552
590	0.052659	0.045781	0.023922	0.02505	0.033244	0.040603
591	0.052739	0.046119	0.024985	0.026433	0.034113	0.041536
592	0.052876	0.046295	0.02566	0.027282	0.034422	0.04127
593	0.05122	0.043887	0.024876	0.026377	0.033165	0.040018
594	0.053017	0.04551	0.026239	0.028136	0.034521	0.042099
595	0.051717	0.044864	0.026381	0.028518	0.034145	0.041964
596	0.050262	0.043244	0.026278	0.028603	0.033626	0.041378
597	0.051994	0.043971	0.026905	0.029185	0.034582	0.042419
598	0.050382	0.042993	0.026586	0.029412	0.033837	0.041425
599	0.050419	0.042874	0.027341	0.030306	0.033964	0.042
600	0.049006	0.04115	0.026903	0.029603	0.033367	0.040584
601	0.04934	0.041469	0.027071	0.030396	0.033823	0.041401
602	0.049024	0.041221	0.027697	0.03074	0.033908	0.041317
603	0.046233	0.038493	0.026635	0.029339	0.031824	0.039108
604	0.048651	0.03979	0.027679	0.030917	0.032975	0.041051
605	0.046666	0.038391	0.027323	0.030692	0.032001	0.039365
606	0.04465	0.036212	0.026042	0.029876	0.030278	0.037742
607	0.045704	0.036094	0.026466	0.029848	0.030721	0.03857
608	0.043114	0.033923	0.025516	0.029473	0.029256	0.03706
609	0.04164	0.032172	0.024451	0.028503	0.027849	0.035468
610	0.039923	0.029903	0.02336	0.027159	0.02602	0.03414
611	0.038568	0.028335	0.023045	0.026826	0.025216	0.033288
612	0.036303	0.025835	0.021999	0.026056	0.023175	0.03166
613	0.033157	0.023474	0.019678	0.023666	0.021348	0.028168
614	0.033328	0.0242	0.020514	0.02404	0.021631	0.029251
615	0.03138	0.024371	0.020459	0.023465	0.021265	0.027684
616	0.029549	0.024525	0.018819	0.021731	0.021362	0.026139
617	0.032482	0.028957	0.020816	0.023166	0.024825	0.027956
618	0.031927	0.029882	0.021865	0.023724	0.025408	0.028754
619	0.030334	0.028418	0.020737	0.022649	0.024267	0.027056
620	0.031894	0.029687	0.020745	0.022486	0.025569	0.027711
621	0.031159	0.029837	0.021348	0.023159	0.025079	0.027983
622	0.02971	0.028413	0.020325	0.022714	0.02381	0.026857
623	0.028764	0.026841	0.018833	0.020596	0.022992	0.025316
624	0.029191	0.027655	0.01963	0.021989	0.023869	0.025905
625	0.027897	0.026544	0.01977	0.022042	0.022605	0.025232
626	0.025255	0.023522	0.017333	0.018595	0.020052	0.022525
627	0.026738	0.024894	0.017649	0.020223	0.021836	0.023429
628	0.025674	0.024221	0.018305	0.021073	0.021184	0.023638
629	0.022455	0.02068	0.015415	0.017579	0.018201	0.02075
630	0.024182	0.022036	0.016218	0.017842	0.019553	0.021081
631	0.023563	0.022032	0.016876	0.020162	0.019508	0.020917
632	0.020513	0.018877	0.015166	0.017234	0.016526	0.019026
633	0.021594	0.019518	0.01454	0.015908	0.017421	0.019417
634	0.02158	0.020145	0.015431	0.018234	0.01774	0.019281
635	0.018956	0.017723	0.014367	0.017298	0.015713	0.017749
636	0.018967	0.017049	0.013106	0.013944	0.015059	0.01745
637	0.019375	0.01795	0.013758	0.015518	0.015887	0.017828
638	0.017835	0.016664	0.013966	0.017109	0.014773	0.017095
639	0.016452	0.015023	0.011754	0.01347	0.01349	0.01557
640	0.017347	0.015875	0.012343	0.012906	0.01445	0.01588
641	0.016857	0.015618	0.013308	0.016179	0.013978	0.015845
642	0.014729	0.013469	0.011479	0.01369	0.011609	0.014207
643	0.015659	0.0143	0.011406	0.011485	0.013033	0.014742
644	0.01586	0.014693	0.012938	0.014026	0.013715	0.014764
645	0.013564	0.012422	0.010754	0.013618	0.010993	0.013073
646	0.014255	0.013165	0.010651	0.011243	0.011956	0.013456
647	0.014881	0.013899	0.012231	0.012644	0.013262	0.013942
648	0.012583	0.011398	0.010621	0.01251	0.010342	0.012007
649	0.013042	0.012203	0.0096991	0.010817	0.010706	0.012213
650	0.014079	0.013364	0.011827	0.011283	0.012604	0.013665
651	0.011784	0.010826	0.010879	0.011624	0.010011	0.012203
652	0.011945	0.011029	0.0087199	0.01066	0.0098093	0.01124
653	0.013182	0.012768	0.010386	0.01047	0.012146	0.012627
654	0.01119	0.010719	0.010247	0.010507	0.010259	0.010777
655	0.011051	0.010273	0.0087144	0.009908	0.0090908	0.010704
656	0.012225	0.011938	0.0089203	0.0097234	0.011306	0.011919
657	0.010804	0.01043	0.0097493	0.0096179	0.010308	0.010293
658	0.010061	0.0095932	0.0085518	0.0092536	0.0084246	0.0095018
659	0.011381	0.011163	0.0079864	0.0089474	0.010415	0.011478
660	0.010261	0.0099686	0.0085171	0.0088618	0.0089935	0.010056
661	0.0095702	0.0091589	0.0080032	0.0087371	0.007439	0.0091149
662	0.010555	0.010352	0.0074036	0.0084803	0.0090711	0.010598
663	0.0098548	0.0095467	0.0077041	0.008588	0.0090628	0.0098445
664	0.0088593	0.0085523	0.0075409	0.0082899	0.0071365	0.0082736
665	0.0099396	0.0097213	0.006873	0.0078248	0.0082467	0.0093901
666	0.0094224	0.0090164	0.0077697	0.0078492	0.0089078	0.0089267
667	0.0082173	0.0079481	0.0071946	0.007804	0.0068665	0.0070007
668	0.0093421	0.0090755	0.0066174	0.0071013	0.0070972	0.0083346
669	0.0090723	0.0085683	0.0068883	0.007382	0.0081562	0.008505
670	0.0078114	0.0073969	0.0066121	0.0073516	0.0062342	0.00733
671	0.0086656	0.0084222	0.0064368	0.0068563	0.0063613	0.008025
672	0.0087012	0.0081578	0.0067471	0.0068675	0.0070565	0.0081396
673	0.0073774	0.0069035	0.0066	0.0073495	0.0063302	0.0068911
674	0.0080052	0.0077597	0.0058967	0.0066572	0.0064776	0.0076071
675	0.0081576	0.0078574	0.0064171	0.0065348	0.0070016	0.0078712
676	0.0070874	0.0065679	0.0060989	0.0069064	0.0063353	0.0067179
677	0.0074938	0.0072211	0.0057304	0.0062239	0.0060295	0.0068679
678	0.007777	0.0072946	0.0059601	0.0062548	0.006422	0.0073775
679	0.0067588	0.0062959	0.0059079	0.0065631	0.005697	0.0064717
680	0.0070357	0.0066803	0.0054758	0.0061466	0.0053785	0.0063922
681	0.0072096	0.0070013	0.0059191	0.0059736	0.006315	0.0068018
682	0.0063958	0.0057965	0.0054037	0.0061207	0.005882	0.0058265
683	0.0065262	0.0062649	0.0052372	0.0058464	0.0056317	0.0060928
684	0.0067584	0.0064757	0.0050528	0.0055118	0.0059692	0.0064703
685	0.0060062	0.0056307	0.0053582	0.0059449	0.0056944	0.0060321
686	0.0062484	0.0059395	0.004733	0.0056822	0.0050056	0.0059204
687	0.0065168	0.006267	0.0052411	0.0055272	0.0054523	0.0070404
688	0.0058032	0.0053726	0.0049085	0.0055165	0.0051475	0.0057292
689	0.0061022	0.0057847	0.005042	0.0054046	0.0049724	0.0060736
690	0.006311	0.006014	0.0049116	0.0052579	0.0053155	0.0059272
691	0.0056588	0.0051142	0.0048163	0.0053209	0.0049355	0.0049387
692	0.0058264	0.0054462	0.0043686	0.0053463	0.0050364	0.0046846
693	0.0059311	0.0057539	0.0047846	0.0051564	0.005346	0.005644
694	0.0052281	0.0047694	0.0045822	0.0048247	0.004753	0.0048968
695	0.0053568	0.0051994	0.0043402	0.0051256	0.0049834	0.0051332
696	0.0055891	0.0054641	0.004471	0.004891	0.0048803	0.0058429
697	0.0048606	0.0046274	0.0042123	0.0047702	0.0046434	0.0048122
698	0.0052152	0.0050977	0.004024	0.0047426	0.00461	0.0050119
699	0.0055781	0.0052999	0.0044531	0.0049149	0.0050487	0.0051304
700	0.0049232	0.0045313	0.0042022	0.0045887	0.0042328	0.0046921
701	0.004993	0.004834	0.0039648	0.0048445	0.0043503	0.0046716
702	0.0053289	0.0049629	0.0041721	0.0049139	0.0047632	0.0050646
703	0.0046726	0.0043414	0.0038637	0.0044255	0.0042587	0.0044234
704	0.0047677	0.0046162	0.0040669	0.0046057	0.0041836	0.0046809
705	0.0049301	0.0046449	0.0036432	0.0045418	0.004084	0.0051775
706	0.0045943	0.0042959	0.0041553	0.0044701	0.0042741	0.0046793
707	0.0046204	0.004538	0.0038547	0.0046636	0.0038317	0.0047526
708	0.0047249	0.0044508	0.0040661	0.0045393	0.0044253	0.0051242
709	0.0044054	0.004243	0.0040792	0.0046014	0.004252	0.0044243
710	0.0045991	0.0043668	0.0038126	0.0045612	0.0042561	0.0038747
711	0.004389	0.0042419	0.0038761	0.0042147	0.0040135	0.0042218
712	0.0043369	0.0040319	0.0039913	0.0039191	0.004102	0.0044351
713	0.0043981	0.004227	0.0036717	0.0044786	0.0039798	0.0048639
714	0.0042317	0.0039278	0.0034715	0.0041266	0.0039722	0.0044779
715	0.004151	0.0039239	0.0036949	0.0040452	0.0036182	0.0049209
716	0.0042786	0.0042054	0.0035679	0.0046356	0.0037645	0.0046212
717	0.0041602	0.0038554	0.0034864	0.0041305	0.0035348	0.0034849
718	0.0039626	0.0037229	0.0035848	0.0039236	0.0037136	0.0033338
719	0.0041606	0.0041205	0.003454	0.0039318	0.0036405	0.0039622
720	0.0040954	0.0037734	0.0033849	0.003871	0.0036793	0.0042753
721	0.0037974	0.0037122	0.0032453	0.0038488	0.0036695	0.0042209
722	0.003832	0.0037749	0.0031859	0.0036942	0.0034242	0.0038853
723	0.0039281	0.0037465	0.0032089	0.0039998	0.0036875	0.0045863
724	0.0037402	0.003676	0.0032107	0.0038236	0.00426	0.0042547
725	0.0037896	0.0036	0.0034898	0.0038045	0.0034409	0.0035306
726	0.0038178	0.0035505	0.0033152	0.0039707	0.0037614	0.0039331
727	0.0037883	0.0037197	0.0030191	0.0036515	0.0036716	0.0035528
728	0.003648	0.0034633	0.0031308	0.0034539	0.0030401	0.003555
729	0.0035267	0.0033152	0.0029325	0.0036352	0.003463	0.0032325
730	0.0035559	0.0034769	0.0032693	0.0036669	0.0033005	0.0039705
731	0.0035081	0.0032865	0.0033202	0.0035238	0.0034758	0.0036366
732	0.0033959	0.0033319	0.0031339	0.0036156	0.0033937	0.0035244
733	0.0035312	0.0032711	0.0027963	0.003858	0.0031941	0.0039424
734	0.0035515	0.003367	0.0030295	0.003526	0.0036143	0.0032649
735	0.0034536	0.0032635	0.0029066	0.0037305	0.0031705	0.0030348
736	0.003308	0.0031504	0.002822	0.0034852	0.0032588	0.0036671
737	0.0033122	0.003259	0.0028612	0.0032512	0.0031375	0.0032586
738	0.0034274	0.0033053	0.0028835	0.0035306	0.0030882	0.0038248
739	0.0031925	0.0030441	0.0028653	0.0033105	0.0033046	0.0034599
740	0.0032555	0.0030172	0.0026307	0.0032542	0.0031727	0.0036752
741	0.003338	0.0032153	0.0028622	0.0035478	0.0031452	0.0032078
742	0.003236	0.0030806	0.0028172	0.0033002	0.0032709	0.0036886
743	0.0032122	0.0030884	0.0029133	0.0033385	0.0027858	0.0032335
744	0.0030283	0.002939	0.0029165	0.0031258	0.0031115	0.0032193
745	0.0031449	0.0029068	0.0028503	0.0031461	0.0027891	0.0035551
746	0.0030879	0.0029298	0.0027799	0.0032911	0.0028789	0.0030621
747	0.0030381	0.0028281	0.0027042	0.0032128	0.0027999	0.0027224
748	0.0030252	0.0028567	0.0027492	0.0032859	0.0030041	0.003165
749	0.0031334	0.0029609	0.0030148	0.0031532	0.003463	0.0034759
750	0.0030787	0.0028856	0.0029817	0.0034976	0.0030445	0.0032975
751	0.0028137	0.0028396	0.0026781	0.003135	0.0032331	0.0032861
752	0.0029048	0.0027511	0.0027482	0.0031104	0.002768	0.0030715
753	0.00291	0.0027706	0.0025249	0.0033815	0.00281	0.0031343
754	0.0030291	0.0028142	0.002835	0.0031242	0.0026906	0.0033376
755	0.0029025	0.0028078	0.0027041	0.0033011	0.002712	0.0030464
756	0.0028549	0.0026465	0.0024153	0.0030318	0.003048	0.003086
757	0.0028571	0.0027739	0.0025088	0.0031919	0.0027612	0.0028126
758	0.0027534	0.0027428	0.0026894	0.002902	0.0029783	0.0033398
759	0.0028204	0.0026478	0.0026858	0.0026498	0.0024652	0.0029021
760	0.002705	0.0025505	0.0025574	0.0030607	0.0025567	0.0028591
761	0.0028471	0.0027264	0.0027867	0.0028131	0.0026043	0.0028651
762	0.0027511	0.0026922	0.0028255	0.0030217	0.0028908	0.0028363
763	0.0026758	0.0025979	0.0025167	0.0030191	0.0027573	0.0033098
764	0.0025547	0.0025842	0.002498	0.0030505	0.0027621	0.0033609
765	0.0027126	0.0024561	0.0024933	0.0029835	0.00245	0.0034944
766	0.0028421	0.0024982	0.0026261	0.0028644	0.0024235	0.0029828
767	0.0026668	0.0025767	0.0025014	0.0031528	0.0025102	0.0028501
768	0.0026591	0.0024415	0.0022665	0.0027547	0.0024279	0.0033861
769	0.002405	0.0023455	0.0025422	0.0031137	0.0026422	0.0035429
770	0.0026216	0.0025712	0.0023091	0.0026969	0.0027156	0.003129
771	0.0027191	0.0024532	0.0024985	0.002918	0.0026439	0.0029903
772	0.0024612	0.0024117	0.0023535	0.0028277	0.0027942	0.0027966
773	0.0027069	0.0022847	0.0021774	0.0028415	0.0026479	0.0030956
774	0.0024341	0.0024721	0.0024029	0.0028985	0.0027001	0.0033451
775	0.0026027	0.0024677	0.0023878	0.0027244	0.0025216	0.0030692
776	0.0024215	0.0023692	0.0024256	0.002789	0.0021866	0.002705
777	0.0023882	0.0023088	0.0024873	0.002883	0.0023151	0.0025423
778	0.002571	0.0022184	0.0024346	0.0029584	0.0027147	0.0023713
779	0.0023783	0.0023885	0.002238	0.002814	0.0025067	0.0032577
780	0.0025134	0.0023812	0.0025451	0.0028273	0.0022861	0.0028918
781	0.002368	0.0023327	0.0022198	0.0028834	0.0022888	0.0030611
782	0.0023071	0.002238	0.0024596	0.0026794	0.0028021	0.0025096
783	0.0024855	0.0022991	0.0022119	0.0029292	0.0025939	0.0029688
784	0.0023781	0.0022611	0.0023467	0.0028828	0.0027452	0.0026803
785	0.0023777	0.00228	0.0024104	0.002676	0.0023661	0.0028768
786	0.0022577	0.0022005	0.0024878	0.0027231	0.0018692	0.0027519
787	0.0023133	0.0021794	0.0021649	0.0025548	0.0022534	0.002711
788	0.0024017	0.0022054	0.0025275	0.002822	0.0024677	0.0028184
789	0.0023157	0.0022501	0.0021704	0.0030261	0.0021409	0.00273
790	0.0023752	0.0020956	0.0023818	0.0027214	0.0028135	0.0029731
791	0.0021251	0.0021778	0.0024561	0.0027886	0.0022539	0.0026024
792	0.0023095	0.0021064	0.0025162	0.0027994	0.0022088	0.0026066
793	0.0022812	0.0021521	0.0023911	0.0030555	0.0023428	0.0031048
794	0.0022662	0.0021343	0.0021965	0.0028177	0.0026486	0.0025905
795	0.0023186	0.0019519	0.0021725	0.0027506	0.0023564	0.0025995
796	0.0021403	0.0020953	0.0025601	0.0027313	0.0022525	0.0024352
797	0.0021768	0.0021198	0.0024931	0.0028049	0.0025304	0.0027212
798	0.0021659	0.002165	0.002608	0.0028543	0.0026543	0.0029469
799	0.0021888	0.002106	0.0023248	0.0026104	0.002329	0.002893
800	0.0022311	0.0019787	0.0025378	0.0028141	0.0027065	0.0026803
801	0.0020834	0.0019907	0.0020582	0.0027556	0.002285	0.0025083
802	0.0020425	0.0020913	0.0023679	0.0027804	0.0021502	0.0025634
803	0.0021362	0.0021706	0.0026763	0.0027871	0.0021436	0.0030159
804	0.0021308	0.0021477	0.0028486	0.0029637	0.0021646	0.0023537
805	0.0020562	0.0018573	0.00255	0.0028786	0.0022287	0.002705
806	0.0020732	0.0019565	0.0024711	0.0026207	0.0022977	0.0022424
807	0.0018695	0.0019123	0.0026676	0.0028559	0.002289	0.0030438
808	0.0021244	0.0020089	0.0025264	0.0029213	0.0023039	0.0028459
809	0.0020301	0.0019249	0.0026513	0.0029007	0.0024086	0.0023712
810	0.0020141	0.0018667	0.002467	0.0026133	0.0023335	0.0028955
811	0.0019365	0.0018826	0.0026771	0.0027705	0.00226	0.0030019
812	0.0019556	0.0017974	0.0024107	0.0027996	0.0020816	0.0026947
813	0.0019009	0.0020252	0.0028838	0.0026787	0.0023575	0.0032021
814	0.0020812	0.0018341	0.0027718	0.0028961	0.0021236	0.0024553
815	0.0020015	0.0019611	0.0029067	0.0029168	0.0022904	0.0029435
816	0.0019577	0.0017998	0.0025135	0.0029017	0.0023527	0.0024511
817	0.0019316	0.0019001	0.0023503	0.0025497	0.0024151	0.0025787
818	0.0018845	0.0018851	0.0027143	0.0029142	0.0025578	0.0027028
819	0.0021078	0.0019217	0.0028043	0.002727	0.0020598	0.0029732
820	0.0021838	0.0019966	0.0028199	0.0029893	0.0022136	0.0029365
821	0.0021316	0.0019248	0.0026862	0.0028949	0.0023053	0.0026802
822	0.0021123	0.0019739	0.0026111	0.0028622	0.0024718	0.0024381
823	0.0021648	0.0021428	0.0030458	0.003024	0.0023357	0.0024753
824	0.0024198	0.0021731	0.002748	0.0031271	0.0023231	0.0023386
825	0.0027056	0.0022909	0.0028376	0.0035191	0.0028524	0.0028737
826	0.0025871	0.0024065	0.0027105	0.0032483	0.0027137	0.0026902
827	0.0025973	0.0023746	0.0027003	0.0033747	0.0031059	0.0025122
828	0.0027706	0.0025011	0.002551	0.0033992	0.0029059	0.0026853
829	0.0029767	0.0027277	0.0024864	0.0037705	0.0026561	0.0025886
830	0.0032331	0.0028595	0.0023009	0.0041868	0.0030326	0.0029072
831	0.0032289	0.0029586	0.0025636	0.0041476	0.0035553	0.0026398
832	0.0032412	0.0028583	0.0023095	0.0041049	0.0032364	0.0025689
833	0.0033008	0.0031286	0.0020025	0.0043532	0.0031525	0.0024863
834	0.0032756	0.0028841	0.0021721	0.0044476	0.0029484	0.0024711
835	0.0034707	0.0032996	0.0022177	0.0048191	0.0035635	0.0025409
836	0.0035855	0.003113	0.0021537	0.0044819	0.003594	0.0029644
837	0.0035651	0.0033379	0.0019715	0.0049356	0.0035058	0.0025482
838	0.0036114	0.0032666	0.0019711	0.004763	0.0034755	0.002771
839	0.0033524	0.0030865	0.0021171	0.004928	0.0035194	0.0021291
840	0.0034108	0.0032202	0.002053	0.0049883	0.0033336	0.0027108
841	0.0035347	0.0032585	0.0021215	0.0049356	0.0035181	0.0024741
842	0.0036428	0.0033735	0.0023125	0.0052279	0.0037651	0.0030137
843	0.0036968	0.0033978	0.0020958	0.0053236	0.0034316	0.0028129
844	0.0034831	0.0032447	0.0022111	0.0055363	0.0034912	0.0024163
845	0.0034505	0.0033368	0.0019163	0.0050216	0.0038913	0.002922
846	0.0034493	0.0031239	0.0020376	0.0052307	0.0035284	0.0029042
847	0.00353	0.0034417	0.0024885	0.0056264	0.0035897	0.0026918
848	0.0035062	0.0033109	0.0024279	0.0055335	0.0038362	0.0030136
849	0.0037689	0.0036405	0.0026577	0.0058146	0.0040353	0.0025984
850	0.0037039	0.0036118	0.0024315	0.0056584	0.0039873	0.0033728
851	0.0034854	0.0033791	0.0027668	0.0058372	0.003853	0.0034948
852	0.0033942	0.0034901	0.0028806	0.0057652	0.0040967	0.0029374
853	0.003527	0.0034597	0.0025577	0.0053334	0.0039058	0.0027014
854	0.0034876	0.0036933	0.0034314	0.0060819	0.004241	0.0030575
855	0.0038288	0.0037445	0.0030294	0.0061475	0.0039555	0.0038551
856	0.0036331	0.0040025	0.0031839	0.0065381	0.0046006	0.0036669
857	0.0037838	0.0039035	0.0036124	0.0064505	0.0043423	0.0032564
858	0.0036436	0.0037405	0.0036605	0.0061208	0.0043131	0.0037288
859	0.0034504	0.0038806	0.0031668	0.0061324	0.0046071	0.0038403
860	0.0036516	0.0038105	0.0034604	0.0059774	0.0042716	0.0033246
861	0.003763	0.0039982	0.0038996	0.0062332	0.0045242	0.0034775
862	0.003805	0.0041257	0.0033203	0.006134	0.0044591	0.00387
863	0.0040539	0.0044815	0.0042626	0.0067744	0.0049465	0.0040006
864	0.0039963	0.0042887	0.0037161	0.0062839	0.0046351	0.0035556
865	0.0041434	0.0044451	0.0038253	0.0065493	0.0051113	0.0042579
866	0.0036925	0.0041943	0.0037207	0.0059793	0.0046707	0.0039338
867	0.0041044	0.0043253	0.0037247	0.0059091	0.0049835	0.0039521
868	0.0041994	0.0046046	0.0036997	0.0058319	0.0050214	0.004318
869	0.0042667	0.0045685	0.0035459	0.0059055	0.004974	0.0032797
870	0.0046356	0.0050798	0.0037462	0.0066137	0.0052026	0.0048343
871	0.0044928	0.004825	0.0036046	0.0057571	0.005181	0.0039688
872	0.0048934	0.0051847	0.0036299	0.0062245	0.0051831	0.0039577
873	0.0045602	0.0049667	0.0037042	0.0057254	0.0049085	0.0039227
874	0.0045357	0.0048236	0.0030482	0.0053894	0.0046901	0.0048678
875	0.0048425	0.005337	0.0034393	0.005563	0.0053315	0.0036974
876	0.004745	0.0049738	0.0029369	0.0053137	0.0045896	0.0039992
877	0.0052492	0.005835	0.0033847	0.0056477	0.0054188	0.0045076
878	0.005185	0.0054665	0.0030374	0.0054032	0.0050768	0.0048033
879	0.005618	0.0060122	0.0033667	0.0056787	0.0057212	0.0046108
880	0.0054891	0.0059288	0.0028541	0.0049892	0.0054759	0.0050302
881	0.0052338	0.0056447	0.002921	0.0050547	0.0047736	0.0039814
882	0.0056368	0.0060981	0.0028936	0.004775	0.0048301	0.0045394
883	0.0051642	0.0053277	0.0023405	0.0043443	0.0049542	0.0040593
884	0.0057905	0.0062982	0.0033351	0.0048308	0.0050642	0.0049735
885	0.0056432	0.0056931	0.00241	0.0045068	0.0045677	0.0040999
886	0.0061368	0.0065333	0.0030395	0.0047879	0.0052798	0.0048371
887	0.0061809	0.0063148	0.0026084	0.0046331	0.0051017	0.0045781
888	0.0060554	0.0063768	0.0030581	0.0047477	0.0051059	0.0047241
889	0.0063279	0.0066416	0.0023167	0.0042542	0.0048512	0.0050652
890	0.0058186	0.0057894	0.002222	0.0040708	0.0046698	0.0041443
891	0.0061161	0.0063976	0.0029836	0.0042475	0.0047919	0.0048564
892	0.0056691	0.0053496	0.0016892	0.0034692	0.0039857	0.004047
893	0.0059483	0.0063257	0.002892	0.0038322	0.0047399	0.0048474
894	0.0060892	0.0057863	0.0020813	0.0036609	0.003941	0.0036748
895	0.0061547	0.0062521	0.0026209	0.0040532	0.0045867	0.0046127
896	0.0065264	0.0062656	0.0022605	0.00406	0.0046936	0.0042213
897	0.0061991	0.0059292	0.0025315	0.0035928	0.0043803	0.0042252
898	0.006383	0.0063451	0.0026239	0.0036191	0.0048413	0.0047263
899	0.0060073	0.005258	0.0018727	0.0034164	0.003984	0.0040547
900	0.005809	0.0058568	0.0026869	0.0031099	0.0041486	0.0046097
901	0.005609	0.0046967	0.0016839	0.003099	0.0034585	0.0029991
902	0.0053916	0.0053817	0.0027353	0.003191	0.0039592	0.0043003
903	0.0056599	0.0047793	0.0017185	0.0031472	0.0031024	0.003192
904	0.0053878	0.0050638	0.0023135	0.0028259	0.0037841	0.0034578
905	0.0057818	0.0051924	0.002263	0.0035074	0.0039251	0.0038852
906	0.0057256	0.0048548	0.001822	0.0030591	0.0033638	0.0037764
907	0.0055898	0.0052516	0.0024772	0.0029075	0.003799	0.0038773
908	0.005475	0.0043615	0.0016405	0.0028996	0.0032456	0.0030377
909	0.005158	0.0048617	0.0025995	0.0029946	0.0035037	0.0041367
910	0.0051854	0.0039637	0.0014646	0.0026503	0.0031693	0.0024555
911	0.0043496	0.004133	0.0019552	0.0026153	0.0033852	0.003296
912	0.0047591	0.0036525	0.0021028	0.0027384	0.0027254	0.0028416
913	0.004263	0.0037577	0.0018088	0.0024593	0.0031211	0.0033469
914	0.0044391	0.0038528	0.001804	0.0023516	0.0030711	0.0032137
915	0.0044956	0.0036079	0.0015905	0.0025148	0.0030586	0.0029915
916	0.0045078	0.0041346	0.0020817	0.0026575	0.0028876	0.0032551
917	0.0046336	0.00357	0.0016572	0.0024808	0.0025323	0.0028313
918	0.004286	0.003947	0.0021399	0.0025075	0.0032543	0.0028799
919	0.0044775	0.0034606	0.0013217	0.0024316	0.0029412	0.0026474
920	0.0038294	0.0035848	0.0020851	0.0021856	0.0031009	0.0031717
921	0.0040763	0.0031087	0.0013767	0.0021178	0.0020302	0.0023119
922	0.0033924	0.0030909	0.0015986	0.0019777	0.0028392	0.0030098
923	0.0035079	0.0028026	0.0018076	0.0020934	0.0022538	0.0024549
924	0.0031183	0.0026784	0.0012671	0.0020358	0.0025283	0.0023553
925	0.0031274	0.0027236	0.0017768	0.0019829	0.0022443	0.0024543
926	0.0031507	0.0025905	0.0011857	0.0020526	0.0023524	0.0025117
927	0.0030361	0.0028002	0.0016751	0.0018273	0.0026408	0.0028424
928	0.0031967	0.0026139	0.0013667	0.0017859	0.0023255	0.00232
929	0.0029142	0.0028674	0.0017565	0.0019459	0.0026206	0.0029035
930	0.0031909	0.0025742	0.0015473	0.0017905	0.0021393	0.0023144
931	0.0027414	0.0027511	0.001666	0.0019642	0.0023395	0.0029709
932	0.0030148	0.0024388	0.0015418	0.0018424	0.0024373	0.0024931
933	0.0023981	0.0024943	0.0020732	0.0018203	0.00205	0.0029668
934	0.0027209	0.0023729	0.001543	0.0018231	0.0021932	0.0021521
935	0.0021881	0.0022675	0.0017527	0.0014256	0.0025605	0.0025951
936	0.0020724	0.002073	0.0016414	0.0016676	0.0018006	0.0023081
937	0.0021473	0.0019402	0.0015178	0.0017327	0.0021345	0.0022642
938	0.0018443	0.0020156	0.0017689	0.0014793	0.0021264	0.002251
939	0.0019209	0.0017882	0.0011749	0.0013398	0.0018104	0.002346
940	0.0017028	0.0018427	0.0016498	0.0016593	0.0019521	0.0021866
941	0.0019223	0.0018408	0.0015657	0.0015425	0.0021427	0.0021414
942	0.001655	0.0019197	0.0014474	0.0013516	0.0018639	0.0021594
943	0.0019166	0.0018965	0.0014201	0.0017202	0.0019157	0.0025629
944	0.001723	0.0019237	0.0017704	0.0012109	0.0019689	0.0017914
945	0.0019372	0.0019052	0.0016123	0.0015233	0.0022027	0.0021292
946	0.001859	0.002025	0.0015406	0.0014184	0.0020369	0.002277
947	0.0018301	0.0018161	0.0014592	0.0015702	0.0019977	0.0023029
948	0.0016673	0.0018455	0.0013015	0.001521	0.0021336	0.0020064
949	0.0017399	0.0017851	0.0013402	0.0013769	0.0020378	0.0024864
950	0.0017532	0.001667	0.0014014	0.0014473	0.0022535	0.0019816
951	0.0014821	0.0017071	0.0013106	0.0013557	0.0020435	0.001974
952	0.0014899	0.0015722	0.0012775	0.001359	0.0016437	0.0019332
953	0.001384	0.0014622	0.0012629	0.0012878	0.0016207	0.00187
954	0.0014236	0.001369	0.0014064	0.0012502	0.0015244	0.0017646
955	0.0012108	0.0013455	0.0014146	0.001308	0.0018216	0.0018956
956	0.0012336	0.001262	0.0011816	0.0013288	0.0015844	0.0016347
957	0.0011661	0.0012375	0.0012704	0.0011562	0.0016487	0.0016261
958	0.0011512	0.0011918	0.0012335	0.0013185	0.001533	0.0016287
959	0.0009971	0.0011934	0.0010816	0.0011981	0.0016744	0.0016011
960	0.0011458	0.0011235	0.0011666	0.0012899	0.0015268	0.001625
961	0.0010858	0.0012144	0.0011628	0.0010433	0.0016313	0.0019188
962	0.0011777	0.0011949	0.0010864	0.0010928	0.0016768	0.0019726
963	0.0010981	0.0012554	0.0012303	0.0010537	0.0013765	0.0018873
964	0.0011471	0.0011108	0.001007	0.0013005	0.001448	0.0015346
965	0.0011358	0.0012048	0.001287	0.0010795	0.0017136	0.0019015
966	0.0012912	0.0012083	0.00096737	0.0011684	0.0013908	0.001875
967	0.0011013	0.0012316	0.00094388	0.0011407	0.0016718	0.0017858
968	0.0012514	0.0012395	0.0012598	0.0011491	0.0016898	0.001608
969	0.0011099	0.0012403	0.0011175	0.001216	0.0014397	0.0018659
970	0.0012013	0.0011527	0.0010713	0.0011375	0.0017766	0.0021445
971	0.0012305	0.0013029	0.0011258	0.0013162	0.0020681	0.0017949
972	0.0011172	0.0011922	0.00090091	0.0012107	0.0016224	0.0021394
973	0.0011089	0.0011473	0.0015562	0.0013534	0.0018012	0.0014934
974	0.0011546	0.0012058	0.0011403	0.0012496	0.0016484	0.0019827
975	0.0010516	0.0010951	0.0010374	0.0012365	0.0015983	0.0015668
976	0.001143	0.0011561	0.0010729	0.0012891	0.0015612	0.0016221
977	0.0010065	0.00098542	0.001184	0.0010858	0.0016026	0.0015751
978	0.0010138	0.0010707	0.0011732	0.0010322	0.0015967	0.0018013
979	0.0010704	0.00099152	0.001239	0.0011634	0.0015799	0.001522
980	0.00093386	0.0010032	0.00095069	0.0012406	0.0014793	0.0015654
981	0.00089006	0.00085417	0.0011155	0.0011206	0.001488	0.0017062
982	0.00097291	0.00085874	0.0011561	0.0012866	0.0016772	0.0017195
983	0.00086676	0.00089332	0.00092976	0.0010281	0.001612	0.0013808
984	0.00074227	0.00081372	0.0012223	0.00103	0.0015025	0.0016255
985	0.00087188	0.00080355	0.0012496	0.001109	0.0015403	0.0013575
986	0.00072457	0.0007658	0.0010636	0.000966	0.0014997	0.0015348
987	0.00074248	0.00064422	0.001014	0.0010577	0.001418	0.0013256
988	0.00076976	0.00069425	0.0013764	0.0012384	0.001613	0.0017725
989	0.00070296	0.00063397	0.00099886	0.0010904	0.0016403	0.0015196
990	0.00063627	0.00064045	0.0011066	0.00082008	0.0012751	0.0018159
991	0.0006906	0.00057365	0.0011939	0.0010696	0.0014742	0.001535
992	0.00049995	0.0006787	0.0011678	0.0011057	0.001604	0.0016532
993	0.00057563	0.00054043	0.0010903	0.0011061	0.0012537	0.0016942
994	0.00059801	0.00051618	0.0011364	0.0010667	0.0012215	0.0015379
995	0.00052728	0.00051591	0.0012506	0.0011537	0.0015329	0.001648
996	0.00058567	0.00049357	0.00092985	0.0010064	0.0014506	0.0018128
997	0.00048388	0.0005462	0.0010782	0.0010919	0.0015038	0.001726
998	0.00049806	0.00057819	0.0011267	0.0010139	0.001317	0.001637
999	0.00054252	0.00037454	0.00092316	0.0011699	0.0012307	0.0015238
1000	0.00040507	0.00045872	0.0011737	0.001166	0.0014506	0.0016744
1001	0.00047705	0.00043157	0.0010717	0.0010649	0.0014128	0.001373
1002	0.0005063	0.00039972	0.0009828	0.0011194	0.001344	0.0012943
1003	0.00042996	0.00047869	0.0010246	0.0010856	0.0013392	0.0014485
1004	0.00048305	0.00042039	0.00083345	0.00098116	0.0014549	0.0017303
1005	0.00046224	0.00038171	0.001008	0.0012274	0.0016671	0.0014936
1006	0.00039637	0.00041901	0.001216	0.00084065	0.0015326	0.0015121
1007	0.00050933	0.00044264	0.0011833	0.0010551	0.001329	0.0017401
1008	0.0004264	0.00040021	0.0011531	0.00079711	0.0015145	0.001571
1009	0.00041556	0.00037892	0.00095491	0.001123	0.0014297	0.0016437
1010	0.00045773	0.0003793	0.0010231	0.00091744	0.0014201	0.0018211
1011	0.0004025	0.00035681	0.00093999	0.0010822	0.001256	0.0018143
1012	0.00036811	0.00033718	0.0011424	0.00092309	0.0013073	0.0016375
1013	0.00041255	0.00032154	0.0010478	0.0010216	0.0014391	0.0014886
1014	0.00043885	0.00030803	0.0010443	0.0011864	0.0013735	0.0014243
1015	0.00041513	0.00037282	0.00090692	0.00098366	0.0013857	0.0014436
1016	0.00036021	0.00037867	0.00098257	0.0011239	0.0014643	0.0014218
1017	0.00038153	0.00031184	0.00093003	0.0010198	0.0014681	0.0017534
1018	0.0004004	0.00029314	0.00086218	0.000791	0.0013811	0.0014587
1019	0.00039205	0.00040096	0.0009965	0.0010812	0.0015075	0.0012739
1020	0.00035962	0.00034863	0.0010146	0.0011341	0.0013003	0.0014371
1021	0.00042255	0.0003431	0.0013122	0.00098141	0.0013667	0.0014387
1022	0.00044186	0.00037701	0.0010397	0.00094906	0.0015983	0.0016229
1023	0.00039856	0.00037406	0.0011017	0.0010322	0.0011735	0.0016531
1024	0.00036383	0.00029832	0.001125	0.00099626	0.0014706	0.0011343
1025	0.00038768	0.00032666	0.0010542	0.0011476	0.0011836	0.0014223
1026	0.00045554	0.0004506	0.00089362	0.0010969	0.0014622	0.0014941
1027	0.0004377	0.00038701	0.00099532	0.0009603	0.0015335	0.0013798
1028	0.00042092	0.00033595	0.001087	0.0009373	0.0013929	0.0013866
1029	0.00039978	0.00033378	0.0011754	0.00091043	0.0016208	0.0015685
1030	0.00040886	0.00027961	0.0008975	0.0010861	0.0014475	0.0015716
1031	0.00044553	0.00036047	0.0010471	0.0011977	0.0013909	0.0013781
1032	0.00035377	0.0003374	0.0010892	0.00097113	0.001144	0.0014256
1033	0.00045103	0.00028534	0.00084623	0.0011994	0.0014743	0.001601
1034	0.00040707	0.00025966	0.0012191	0.0010879	0.0015541	0.0016174
1035	0.00032079	0.00038681	0.0010193	0.0011068	0.0015825	0.0015704
1036	0.00035213	0.00031943	0.0010368	0.0010753	0.0012943	0.0013026
1037	0.00037221	0.00029214	0.00095672	0.00097934	0.0013951	0.001543
1038	0.00040781	0.00039669	0.0011836	0.00094901	0.0016059	0.0014378
1039	0.00037911	0.00033866	0.00093191	0.00099107	0.0012945	0.0015714
1040	0.000338	0.00034326	0.0012731	0.00098068	0.0014175	0.0016839
1041	0.00029122	0.0003467	0.0010975	0.0010505	0.0014348	0.0016686
1042	0.00038266	0.00032247	0.0012486	0.0010932	0.0016528	0.0019293
1043	0.00038387	0.00030587	0.0010691	0.00097002	0.0012944	0.001404
1044	0.00037153	0.00030251	0.0010665	0.0011615	0.001429	0.0017011
1045	0.00041585	0.00036392	0.0010586	0.00095517	0.0014685	0.0014716
1046	0.00040711	0.00035966	0.00096306	0.001041	0.0012415	0.0014058
1047	0.00033249	0.00033178	0.0011326	0.00099679	0.001367	0.0015235
1048	0.00037302	0.00033142	0.0012557	0.0010477	0.001422	0.0017547
1049	0.00041732	0.00040315	0.0013264	0.0010503	0.001482	0.0016026
1050	0.0003767	0.00039726	0.00086646	0.001128	0.0013759	0.001899
1051	0.00036184	0.00035121	0.00092416	0.0010177	0.0014404	0.0016977
1052	0.00038659	0.00035895	0.001165	0.00094798	0.0013745	0.0016135
1053	0.00037033	0.00035469	0.0010427	0.001101	0.0015576	0.0014257
1054	0.00041002	0.00036632	0.001334	0.0010691	0.0012082	0.0017485
1055	0.00038545	0.0003914	0.0011377	0.0010202	0.0014826	0.0019202
1056	0.00039942	0.00036599	0.0011112	0.0011028	0.0017166	0.0015227
1057	0.00048949	0.0003303	0.0010731	0.0009937	0.0013854	0.0017033
1058	0.00042919	0.00031414	0.00091263	0.0010386	0.001449	0.00159
1059	0.00039238	0.00032536	0.0011681	0.00085715	0.0013012	0.0016414
1060	0.00037631	0.00032471	0.0011344	0.00092459	0.0017344	0.0015966
1061	0.00036409	0.00029931	0.001077	0.001102	0.0016558	0.0017947
1062	0.00044405	0.00030578	0.0010459	0.00096488	0.0012914	0.0012499
1063	0.00048522	0.0003356	0.00099365	0.0010222	0.0016858	0.0015822
1064	0.00048795	0.00025899	0.00095232	0.00093224	0.0014779	0.0015521
1065	0.0004977	0.00037131	0.0010969	0.0011857	0.001519	0.0014251
1066	0.00036952	0.00037667	0.0011934	0.0010375	0.0014371	0.0014796
1067	0.00033256	0.0003913	0.0011591	0.00092763	0.0013875	0.001454
1068	0.00046224	0.00039776	0.0010525	0.00093878	0.0012375	0.0015135
1069	0.00049252	0.00043655	0.00094021	0.00088234	0.001507	0.00099246
1070	0.0003744	0.00033572	0.0012368	0.00075941	0.0013605	0.0013993
1071	0.00037809	0.00037351	0.0010919	0.0011919	0.0014271	0.0018109
1072	0.00040247	0.00031919	0.0010076	0.00098784	0.0015636	0.0017646
1073	0.00045278	0.00034463	0.0011373	0.0010058	0.0014082	0.001308
1074	0.00039593	0.00031181	0.0011055	0.0010251	0.0013468	0.0014137
1075	0.00039596	0.00030868	0.0011725	0.00097766	0.0013769	0.0018031
1076	0.00044707	0.00033699	0.001123	0.0012012	0.0015776	0.0014142
1077	0.00039656	0.00038704	0.0011104	0.0010801	0.0015	0.0016748
1078	0.00043586	0.00031899	0.0011836	0.0010388	0.0014933	0.0017493
1079	0.00028985	0.0002793	0.0010072	0.00098009	0.0013583	0.0017686
1080	0.00039151	0.00029136	0.0010521	0.0011982	0.0016599	0.0017628
1081	0.00035214	0.0003029	0.0012092	0.00099909	0.0014909	0.0016371
1082	0.00040234	0.00036613	0.00082398	0.0010696	0.0014812	0.0017019
1083	0.00041144	0.00031609	0.000932	0.00092915	0.0014993	0.0017476
1084	0.00032472	0.00033437	0.0011333	0.0010313	0.0016555	0.0014412
1085	0.00038381	0.00036925	0.001085	0.0010602	0.001422	0.0015586
1086	0.00037443	0.00034295	0.0010893	0.0011527	0.0011651	0.0012638
1087	0.00042136	0.00037302	0.00088354	0.0012114	0.0016844	0.0016078
1088	0.00037452	0.00034836	0.0010619	0.0009437	0.0014699	0.0015798
1089	0.00031331	0.00033659	0.00096218	0.0012038	0.0017133	0.0014126
1090	0.00036935	0.00041714	0.0011116	0.0010045	0.0015483	0.0015481
1091	0.0004205	0.00036068	0.0010064	0.00085651	0.0014903	0.0018786
1092	0.00041105	0.00029976	0.001065	0.0012707	0.0017038	0.0017679
1093	0.00041571	0.00041494	0.0010703	0.0010283	0.0014469	0.0016925
1094	0.00042801	0.00032247	0.00090707	0.001033	0.0014815	0.001846
1095	0.00037242	0.00031677	0.00083907	0.0012531	0.0012785	0.0015821
1096	0.0004012	0.00031354	0.0010806	0.00095361	0.0014922	0.0012999
1097	0.00054247	0.00034425	0.0011962	0.0011418	0.0014165	0.0014615
1098	0.00044241	0.00031528	0.0011337	0.0012634	0.0015333	0.0014228
1099	0.00048323	0.00036222	0.0010339	0.0011489	0.0012243	0.0017309
1100	0.00042808	0.00032856	0.0011369	0.0011061	0.0014487	0.0015434
1101	0.00046108	0.00039072	0.0010789	0.0010831	0.0013993	0.0015271
1102	0.00048241	0.00032901	0.0010705	0.0011286	0.0013432	0.001277
1103	0.00042175	0.00043251	0.00093751	0.0013033	0.0016046	0.0012164
1104	0.00039497	0.00030702	0.00089731	0.0012618	0.0013128	0.0016033
1105	0.00042652	0.00037215	0.00087648	0.0011109	0.0015262	0.001689
1106	0.00040129	0.00032428	0.0010948	0.00096171	0.0017676	0.0014181
1107	0.00044126	0.00039147	0.0010586	0.0010816	0.0016312	0.0014395
1108	0.0004514	0.00037435	0.0011061	0.0010005	0.0011774	0.0015038
1109	0.00039332	0.00040918	0.00090444	0.0012182	0.0014198	0.0015257
1110	0.00040264	0.00036482	0.00085185	0.0011085	0.001456	0.0016771
1111	0.00044669	0.00036668	0.0010191	0.0011575	0.0014051	0.0014704
1112	0.00049297	0.00034505	0.0010224	0.0012108	0.0014356	0.001489
1113	0.00035324	0.00037602	0.00094077	0.0011672	0.0015738	0.0013966
1114	0.00041167	0.00037664	0.00098738	0.0011181	0.0014825	0.0012515
1115	0.00042134	0.00031783	0.0010338	0.0010419	0.0013458	0.001522
1116	0.0003885	0.00033874	0.0011446	0.0011821	0.0016263	0.0018192
1117	0.00044059	0.0004257	0.0012588	0.0012003	0.0014664	0.0014756
1118	0.00042026	0.00036217	0.0011103	0.0013082	0.00139	0.00153
1119	0.0004593	0.00036441	0.0013268	0.001284	0.0014655	0.0015258
1120	0.00039059	0.00038023	0.0011969	0.0011793	0.0014935	0.0017114
1121	0.00034921	0.0003143	0.00094551	0.0014916	0.0014577	0.0015221
1122	0.00042105	0.00038881	0.0010814	0.0014617	0.0013496	0.0015842
1123	0.00043771	0.00044691	0.0011211	0.0011562	0.0011836	0.0011839
1124	0.00037921	0.00034928	0.0012142	0.0013198	0.001495	0.0018027
1125	0.00042567	0.00033906	0.0012915	0.0011339	0.0014959	0.0015828
1126	0.00041696	0.00037046	0.0012865	0.0014	0.0014813	0.0018742
1127	0.00043806	0.00030982	0.0012662	0.0011737	0.0014582	0.0014551
1128	0.00043698	0.00037709	0.0014296	0.0013388	0.0016102	0.0017055
1129	0.00043448	0.00042088	0.0011166	0.0010089	0.0014303	0.001659
1130	0.00036988	0.00037744	0.0012913	0.0013429	0.0014348	0.0015006
1131	0.00044926	0.00034229	0.001322	0.0011765	0.0013397	0.001462
1132	0.00037393	0.0003873	0.00096796	0.0010175	0.0015092	0.0016292
1133	0.00040672	0.00042043	0.0010409	0.0011268	0.0013631	0.0017372
1134	0.00038129	0.00035985	0.0010222	0.0010996	0.0014799	0.0017072
1135	0.00036351	0.00041056	0.0011159	0.0014973	0.0014096	0.0018883
1136	0.00045725	0.00036577	0.0013255	0.0011654	0.0015322	0.0019975
1137	0.00036966	0.00036316	0.0011973	0.0013063	0.0014661	0.0014492
1138	0.00036003	0.00039509	0.0011185	0.0012445	0.0011425	0.0017289
1139	0.00046502	0.00034303	0.0010908	0.0010839	0.0013742	0.0014648
1140	0.00047324	0.00040469	0.0011321	0.0011929	0.0014388	0.0018453
1141	0.00048138	0.00042986	0.0011062	0.0012096	0.001535	0.0013854
1142	0.00041384	0.00036026	0.0011659	0.0012246	0.0014156	0.0015433
1143	0.0004463	0.0003152	0.0010574	0.001114	0.0013695	0.0016579
1144	0.00047569	0.00040117	0.0011468	0.0010953	0.0013407	0.0016876
1145	0.00037935	0.00044647	0.001095	0.00096186	0.0016608	0.0019003
1146	0.00046344	0.00053929	0.001243	0.001076	0.001319	0.0013675
1147	0.00054139	0.00039674	0.0011689	0.0010456	0.0013389	0.001882
1148	0.0004275	0.00039266	0.0011459	0.0011527	0.0013853	0.0014869
1149	0.00045854	0.00042591	0.00092566	0.0014187	0.0015158	0.0017628
1150	0.00042413	0.00045613	0.0011362	0.0010642	0.0018022	0.0018455
1151	0.00045773	0.0004288	0.0010934	0.001147	0.0013496	0.0017104
1152	0.00053533	0.00038671	0.0011877	0.00099953	0.0013032	0.0014736
1153	0.00047873	0.00046356	0.0010098	0.0010117	0.0015923	0.0016194
1154	0.00050147	0.00042803	0.00087636	0.0010614	0.0014679	0.0019413
1155	0.00053804	0.00048638	0.00117	0.0011633	0.0013389	0.0018571
1156	0.00050682	0.00053077	0.00091771	0.0011797	0.0014552	0.0018767
1157	0.00049146	0.00052812	0.0010547	0.00092847	0.001317	0.0015947
1158	0.00054104	0.00057704	0.0012914	0.00089818	0.0015142	0.0017733
1159	0.00057276	0.00053769	0.001065	0.001061	0.0016974	0.0016179
1160	0.00059105	0.00051944	0.0011737	0.0010352	0.0016186	0.0012481
1161	0.00059086	0.00063588	0.0011181	0.0010834	0.001578	0.0014826
1162	0.0006521	0.00058379	0.0013415	0.0010432	0.0014631	0.0018408
1163	0.00067062	0.00070483	0.0012108	0.0010308	0.0014297	0.0017593
1164	0.00068403	0.00059355	0.0011612	0.0011515	0.0015461	0.0016968
1165	0.00071096	0.00065652	0.0011841	0.00089526	0.0014071	0.0018075
1166	0.00072576	0.00073328	0.0011023	0.001076	0.0016825	0.001698
1167	0.0007763	0.00083219	0.0013072	0.00092962	0.0014775	0.0016306
1168	0.00078688	0.00079309	0.001219	0.0008948	0.0014384	0.0016517
1169	0.00082021	0.00081813	0.0012781	0.0010054	0.0015288	0.001625
1170	0.00087386	0.0008664	0.0011514	0.0009704	0.0014211	0.0013452
1171	0.00079843	0.00081379	0.0011224	0.0011396	0.0013288	0.0015143
1172	0.00085325	0.00080511	0.0011576	0.0011354	0.0014563	0.0016817
1173	0.00092897	0.00092205	0.00094357	0.00096115	0.0012724	0.0017664
1174	0.0008702	0.00097264	0.0013582	0.0010883	0.0013131	0.0014781
1175	0.00091353	0.00086064	0.0013047	0.00093745	0.0013498	0.0017385
1176	0.00092061	0.00088356	0.0012878	0.00095389	0.0016064	0.00176
1177	0.00099161	0.0009741	0.0010381	0.001217	0.0013203	0.0016894
1178	0.0010338	0.0010106	0.0010188	0.0010247	0.0015116	0.0015368
1179	0.0010037	0.00084766	0.0010858	0.0010469	0.0013509	0.0015531
1180	0.00098105	0.00098953	0.0012252	0.00079305	0.0015059	0.0014926
1181	0.0010009	0.00097718	0.0011117	0.00095179	0.0016352	0.0017175
1182	0.0010761	0.00093847	0.0010718	0.001064	0.0013832	0.0018664
1183	0.00099353	0.00099307	0.0010768	0.00097449	0.0015171	0.0015448
1184	0.001087	0.00092851	0.00087994	0.0010848	0.0013757	0.0012867
1185	0.00107	0.001046	0.00088749	0.0010708	0.0014475	0.0018447
1186	0.0010609	0.0010623	0.00095495	0.00095495	0.0012189	0.0015133
1187	0.0010489	0.0010222	0.00087699	0.0011342	0.0012288	0.0016302
1188	0.0010706	0.0010134	0.00088189	0.0010427	0.0015944	0.0016787
1189	0.0010966	0.0010655	0.00083435	0.00094217	0.0017678	0.0021527
1190	0.001072	0.00098586	0.00090588	0.0011409	0.0014159	0.0017445
1191	0.0010815	0.001119	0.00099356	0.0010607	0.0014445	0.0016121
1192	0.0010619	0.0011264	0.0011736	0.00090021	0.0012873	0.0016569
1193	0.0011384	0.0009823	0.0010103	0.0010099	0.0014361	0.0019478
1194	0.0010209	0.00093105	0.001106	0.001065	0.0014162	0.0020956
1195	0.001085	0.0010163	0.0011062	0.00095826	0.001574	0.0017105
1196	0.0010497	0.0010716	0.0010272	0.0010855	0.0015999	0.0019084
1197	0.0010436	0.00087456	0.00093647	0.0010476	0.0012364	0.0019449
1198	0.0010707	0.0010508	0.0012974	0.0011435	0.001517	0.0018809
1199	0.0010833	0.001043	0.0011097	0.0009593	0.0014938	0.0014758
1200	0.0010251	0.00098267	0.00091303	0.0010545	0.0013101	0.0015293
1201	0.00091504	0.0010626	0.0010123	0.0011713	0.0014714	0.001405
1202	0.0010063	0.00094072	0.0012087	0.0011361	0.0013303	0.001748
1203	0.0010435	0.0010023	0.0013073	0.00091078	0.001275	0.0018715
1204	0.00098349	0.00094317	0.001165	0.0010988	0.0013621	0.0020242
1205	0.00099001	0.00090506	0.0010376	0.0011607	0.0014024	0.0019361
1206	0.0010144	0.00094986	0.0012874	0.0011762	0.0013195	0.0018027
1207	0.000951	0.00093597	0.0013064	0.0011781	0.0015607	0.0015884
1208	0.00088071	0.00089174	0.00097015	0.00090384	0.0012987	0.0017195
1209	0.00093035	0.00085143	0.0012521	0.0011133	0.001212	0.0016356
1210	0.00091807	0.0008746	0.00096732	0.0011172	0.0014639	0.0016816
1211	0.00095007	0.00076976	0.0010271	0.0010971	0.0014525	0.0016233
1212	0.0010177	0.00076492	0.00104	0.0009959	0.0014584	0.0015529
1213	0.00091507	0.00095804	0.0012291	0.0012014	0.0014153	0.0018604
1214	0.0009008	0.00080109	0.00098471	0.0011432	0.0015961	0.0017427
1215	0.00090298	0.00082897	0.0010198	0.001108	0.0016375	0.001467
1216	0.00091316	0.00078461	0.00087276	0.0012007	0.001237	0.0014014
1217	0.00093212	0.00079893	0.00097691	0.0010424	0.0014847	0.0012592
1218	0.00086823	0.00068126	0.0010738	0.00099679	0.0015778	0.0016914
1219	0.00091957	0.00071488	0.0010553	0.0010814	0.0014269	0.0019255
1220	0.00078632	0.00065354	0.0010177	0.0011382	0.0014466	0.0021635
1221	0.00090082	0.00081983	0.0011957	0.00099146	0.0011909	0.0017836
1222	0.00095009	0.00068584	0.0011278	0.0010913	0.0013522	0.0017411
1223	0.00082673	0.00071714	0.0011655	0.001043	0.0013464	0.001541
1224	0.00081121	0.00073502	0.0010535	0.0010306	0.0014878	0.0017158
1225	0.0008439	0.00068433	0.00097333	0.0010588	0.0014326	0.0016928
1226	0.00088836	0.00060843	0.0010617	0.00099853	0.0014505	0.0017581
1227	0.00079808	0.00065007	0.00096914	0.0010515	0.0015242	0.0014935
1228	0.00082973	0.00067046	0.0011086	0.0011197	0.0012545	0.0014685
1229	0.00083504	0.00065455	0.001061	0.00097979	0.001348	0.0014479
1230	0.00076815	0.0006932	0.0010414	0.00099992	0.0013826	0.0022491
1231	0.00079698	0.00065561	0.0011619	0.00094107	0.0016523	0.0014745
1232	0.00080997	0.00057946	0.0012581	0.0010385	0.001616	0.0014772
1233	0.00077474	0.00065594	0.0010858	0.00090906	0.0014022	0.0016845
1234	0.00076168	0.00050823	0.0011486	0.0010888	0.0014248	0.0015394
1235	0.00083624	0.00056412	0.00094607	0.00096917	0.0014077	0.0016784
1236	0.00074421	0.00052426	0.0010779	0.0010576	0.0016824	0.0013617
1237	0.00071683	0.00056958	0.0011491	0.0011147	0.0014321	0.0016317
1238	0.00075791	0.00058	0.00081493	0.0010933	0.0013876	0.0015894
1239	0.00066872	0.00053992	0.0012989	0.0010813	0.0016878	0.0012379
1240	0.00068781	0.0005383	0.0012432	0.00094113	0.0015291	0.0015283
1241	0.00069092	0.00040533	0.0011384	0.0010307	0.0015921	0.0017229
1242	0.00066424	0.00046258	0.00098635	0.0010644	0.0014515	0.0015986
1243	0.00056488	0.00049725	0.0010768	0.0009414	0.0015168	0.0016249
1244	0.00054266	0.00047154	0.00098948	0.00094787	0.0015318	0.0016326
1245	0.00059444	0.00044116	0.0010695	0.0010142	0.0013054	0.0016496
1246	0.00056539	0.00049257	0.00087021	0.0010096	0.0011727	0.0015822
1247	0.00050193	0.00047258	0.0011905	0.0010783	0.0014418	0.0014904
1248	0.00048995	0.00047404	0.0010487	0.00099252	0.0013638	0.0016685
1249	0.00059968	0.00047402	0.0010538	0.0010341	0.0014299	0.0016325
1250	0.00052937	0.000416	0.0010142	0.0010031	0.0014828	0.001318
1251	0.00051829	0.00041813	0.0010973	0.0012034	0.0014878	0.0014591
1252	0.0005041	0.00042308	0.00109	0.0011066	0.0013034	0.0017912
1253	0.00052524	0.00038866	0.0012282	0.0010882	0.0013521	0.0012644
1254	0.00044945	0.00041408	0.00095037	0.0010608	0.0014438	0.0013424
1255	0.00056806	0.00045529	0.0010368	0.00095766	0.0012844	0.0016045
1256	0.00054343	0.00043168	0.0010326	0.00090939	0.0012802	0.0019525
1257	0.00042904	0.00043411	0.0011887	0.0010927	0.0012022	0.0016989
1258	0.00048166	0.00040675	0.0012157	0.0011586	0.0013839	0.001569
1259	0.00049739	0.00040465	0.0010941	0.0011274	0.0016293	0.0014992
1260	0.00042995	0.00047647	0.0011453	0.00094485	0.0014308	0.0015081
1261	0.00045582	0.00033122	0.0010671	0.0010361	0.0014527	0.0012119
1262	0.00044526	0.00036268	0.0010932	0.0010317	0.0013626	0.0013504
1263	0.00039851	0.00036504	0.00093637	0.0010738	0.0014201	0.0015611
1264	0.00046656	0.00046124	0.00098996	0.0010624	0.0013005	0.0018526
1265	0.00045728	0.00034703	0.00108	0.00098971	0.0017437	0.0017213
1266	0.00036469	0.00036329	0.00089194	0.001147	0.0014488	0.0015933
1267	0.00043108	0.00041858	0.00096784	0.0010069	0.0013773	0.001499
1268	0.00044976	0.0003785	0.0010828	0.0010437	0.0012241	0.0012359
1269	0.00045008	0.00038836	0.0010192	0.0011025	0.0013306	0.001344
1270	0.00035534	0.00040867	0.0010559	0.00095973	0.0014844	0.0015429
1271	0.00040365	0.00032894	0.0010906	0.00087782	0.001413	0.0016659
1272	0.00040581	0.00038369	0.0010894	0.0010677	0.0012418	0.0016506
1273	0.00042064	0.00032398	0.0011296	0.00099626	0.0011543	0.0016432
1274	0.00035977	0.00038387	0.00091896	0.0010636	0.001537	0.0022076
1275	0.00040894	0.00033475	0.0011239	0.0010227	0.0015429	0.0016735
1276	0.00040986	0.00033465	0.00072706	0.00093661	0.0013924	0.0015926
1277	0.00034358	0.00039807	0.0011943	0.0011813	0.00143	0.0019188
1278	0.00036044	0.00036331	0.0010169	0.0010316	0.0013574	0.0014032
1279	0.00041074	0.00037903	0.00094117	0.0010381	0.0012827	0.0012756
1280	0.00036077	0.00032302	0.0011751	0.0010225	0.0014964	0.001276
1281	0.00029847	0.00036025	0.00090874	0.00086874	0.001432	0.0015644
1282	0.0003795	0.00037215	0.0011594	0.00091058	0.0014429	0.0015157
1283	0.00039344	0.00033646	0.00099187	0.0010944	0.0014957	0.0017111
1284	0.00036833	0.00033299	0.0011799	0.00106	0.0015842	0.0014538
1285	0.00041007	0.00028787	0.0010435	0.0010241	0.001527	0.0016025
1286	0.0004627	0.00037614	0.0011116	0.0011009	0.0014607	0.0014779
1287	0.00045723	0.00036471	0.0011074	0.0010855	0.0015663	0.0017498
1288	0.00045777	0.00032696	0.0012	0.00098631	0.0015253	0.0012373
1289	0.00048813	0.00030729	0.0011848	0.0010792	0.0017961	0.0013237
1290	0.00035609	0.00033844	0.0010847	0.00096698	0.001288	0.0014372
1291	0.00039457	0.00039215	0.0011568	0.00088145	0.0012703	0.0015223
1292	0.00047467	0.00032729	0.0010148	0.00095801	0.0013542	0.0015699
1293	0.00040327	0.00034768	0.0011023	0.0010063	0.001434	0.0015657
1294	0.0003866	0.00036422	0.00096605	0.00095031	0.0012484	0.0016394
1295	0.00037427	0.00031193	0.0011012	0.0011457	0.0014153	0.0016866
1296	0.00040868	0.00033898	0.0011779	0.00089627	0.0012972	0.0017985
1297	0.00044282	0.00030542	0.0010708	0.00080293	0.0017447	0.0016139
1298	0.00040314	0.00029287	0.0013184	0.0010416	0.0013786	0.0014583
1299	0.00040519	0.00036983	0.0010916	0.0011185	0.0013584	0.0015342
1300	0.00039511	0.00033546	0.0010736	0.00086537	0.0012621	0.0016849
1301	0.00040008	0.00033132	0.00089719	0.00097017	0.0013071	0.0016637
1302	0.00038156	0.00033387	0.0010247	0.0010699	0.001139	0.0015536
1303	0.00035069	0.00033926	0.00097541	0.00093507	0.0014985	0.0015359
1304	0.00039005	0.00038496	0.00097219	0.0010478	0.0016042	0.0016305
1305	0.00044081	0.00031809	0.0010653	0.0010173	0.0013569	0.0015701
1306	0.00036225	0.00033596	0.00089295	0.00088696	0.001376	0.001443
1307	0.00042303	0.00034463	0.00093523	0.0011212	0.0015159	0.0014627
1308	0.00041347	0.00034314	0.00097283	0.001119	0.0016874	0.0015725
1309	0.00038325	0.00035753	0.0011599	0.001069	0.0016005	0.0017384
1310	0.00037353	0.0003379	0.00093777	0.0010515	0.001462	0.0014454
1311	0.00041215	0.00032715	0.0011004	0.00098897	0.0011667	0.00168
1312	0.0005024	0.00035289	0.00094974	0.000973	0.0016512	0.0018372
1313	0.00042511	0.00037714	0.0010017	0.00097831	0.0014241	0.0016107
1314	0.00035568	0.00032887	0.0012415	0.00089907	0.0014563	0.0014622
1315	0.00044141	0.00028531	0.00097172	0.00103	0.0014835	0.0017926
1316	0.00039429	0.00027508	0.00098503	0.0010053	0.0014311	0.0017094
1317	0.00037735	0.00029479	0.0010935	0.0012107	0.0016272	0.0016583
1318	0.00033943	0.00031672	0.0010542	0.0010905	0.0015201	0.001789
1319	0.00036944	0.00031667	0.0011904	0.0010739	0.0014942	0.0016458
1320	0.00043196	0.00033338	0.0010583	0.00091989	0.0011862	0.0016892
1321	0.00039397	0.00036025	0.0009505	0.00099845	0.0012929	0.0015238
1322	0.00035691	0.00031067	0.0011347	0.00083605	0.0017071	0.0013952
1323	0.00038644	0.00031786	0.001068	0.0010194	0.0013487	0.0017747
1324	0.00037858	0.00033626	0.001226	0.0010269	0.0014833	0.0017064
1325	0.00035162	0.00030875	0.0012484	0.0010376	0.001128	0.0017592
1326	0.00035651	0.00031402	0.0008375	0.0009845	0.0014774	0.0016393
1327	0.00043317	0.00030779	0.0011111	0.00099544	0.0012577	0.0020317
1328	0.00038343	0.00037567	0.0010678	0.0010733	0.0013486	0.0018673
1329	0.0003733	0.00039118	0.00099518	0.0010554	0.0014274	0.0015103
1330	0.00042532	0.00034373	0.0010143	0.001021	0.0013346	0.0013712
1331	0.00036729	0.00029452	0.0010789	0.00098041	0.0015805	0.0013543
1332	0.00034587	0.00030872	0.00092334	0.0010581	0.0015051	0.0015497
1333	0.00039629	0.00033218	0.0010719	0.0011675	0.0015342	0.0015292
1334	0.00044992	0.00028306	0.0011031	0.000995	0.001511	0.0013793
1335	0.00042157	0.00031094	0.0010316	0.0010864	0.0011894	0.0014634
1336	0.00037469	0.00030162	0.00099961	0.00092045	0.001493	0.0017337
1337	0.00043263	0.00033669	0.0010818	0.0011554	0.0013303	0.001433
1338	0.00040411	0.00032567	0.0009192	0.001013	0.0016294	0.001357
1339	0.0004411	0.00028135	0.0011836	0.001007	0.0013221	0.0013647
1340	0.00035533	0.00035864	0.0010143	0.0010279	0.0013381	0.0015652
1341	0.00040424	0.00032028	0.00095821	0.001041	0.0014174	0.0015673
1342	0.0003262	0.00030519	0.00092616	0.00093048	0.0013425	0.001687
1343	0.00037946	0.00034361	0.0010982	0.0010003	0.0016097	0.0016239
1344	0.00034904	0.00034471	0.0011073	0.0010784	0.0012122	0.0020541
1345	0.00034898	0.00032312	0.001119	0.00099838	0.0013973	0.0017278
1346	0.00037221	0.00034657	0.0010553	0.00096487	0.001544	0.0017471
1347	0.00042803	0.00026846	0.0010383	0.00091302	0.0016211	0.0013924
1348	0.00038891	0.00030355	0.0012217	0.0011928	0.0014816	0.001451
1349	0.00040774	0.00030595	0.0012709	0.001051	0.0016112	0.0017024
1350	0.00036744	0.00038697	0.0012724	0.00095878	0.0015746	0.0019039
1351	0.0004007	0.00034347	0.0013248	0.0010682	0.0014773	0.0014218
1352	0.00045262	0.00032592	0.0011086	0.00097431	0.0014421	0.0015681
1353	0.00044912	0.00034601	0.0010337	0.00089626	0.0012785	0.0016271
1354	0.00037889	0.00038424	0.0010912	0.0010045	0.0014723	0.0018769
1355	0.00038863	0.00031062	0.0010301	0.00090118	0.001433	0.0014829
1356	0.00041811	0.00035167	0.0011107	0.00096114	0.0014851	0.0013495
1357	0.00037214	0.00041561	0.0010038	0.0012094	0.0013155	0.0013491
1358	0.00039866	0.00033912	0.0010273	0.00096951	0.0017324	0.0017781
1359	0.00034185	0.00034476	0.00094794	0.00088857	0.0013214	0.0016376
1360	0.00037259	0.00035705	0.00094734	0.0011082	0.0012486	0.0012158
1361	0.00029936	0.00035701	0.00099099	0.0011211	0.0012804	0.0014319
1362	0.00038072	0.00037459	0.0011743	0.0011597	0.0015829	0.0015559
1363	0.00041953	0.00037153	0.0010942	0.00084143	0.0016643	0.0018921
1364	0.00040135	0.00030912	0.0010566	0.0010032	0.0014492	0.0014156
1365	0.00041433	0.00036909	0.00094634	0.00084955	0.0014615	0.0013458
1366	0.00040553	0.00034296	0.001022	0.0010848	0.0014438	0.0017686
1367	0.00041868	0.00030754	0.00093286	0.0010205	0.0014898	0.0015878
1368	0.00041167	0.00034612	0.0011377	0.0010839	0.0014683	0.0017664
1369	0.00045713	0.00033156	0.0011241	0.00093474	0.0015673	0.0013242
1370	0.00033189	0.00038004	0.0012568	0.0011638	0.0015178	0.0019093
1371	0.0003802	0.00034915	0.0011902	0.00092956	0.0015132	0.0018245
1372	0.00036337	0.00037828	0.0010007	0.00095369	0.0013735	0.0013253
1373	0.00040177	0.0003797	0.001436	0.00094412	0.0015649	0.0018082
1374	0.00037832	0.0003583	0.0011651	0.0010148	0.0012518	0.001722
1375	0.00033399	0.00034724	0.00098578	0.0011868	0.0013207	0.0016026
1376	0.00046986	0.00040827	0.00091948	0.00090301	0.0016075	0.0014434
1377	0.00039825	0.0003158	0.0011801	0.0008723	0.0014786	0.0013647
1378	0.00035245	0.00036633	0.0012747	0.0011397	0.0012734	0.0013993
1379	0.00040059	0.00030092	0.0010693	0.0010792	0.0016191	0.001751
1380	0.00036883	0.00030469	0.0011853	0.00099479	0.001288	0.0017906
1381	0.00040143	0.00036586	0.0011533	0.0010873	0.0013788	0.0013376
1382	0.00036027	0.00034161	0.0010729	0.00099729	0.0013973	0.0014646
1383	0.00035336	0.00042012	0.0008755	0.0010216	0.0015492	0.0014919
1384	0.00040611	0.00034821	0.00095635	0.001128	0.0011317	0.0015814
1385	0.00036906	0.00030235	0.0010412	0.0010917	0.001249	0.0013848
1386	0.00041327	0.00034443	0.0010467	0.001134	0.0011513	0.0014396
1387	0.00041285	0.00031703	0.0010493	0.0010347	0.001308	0.0016558
1388	0.00039124	0.00036125	0.0011532	0.00096067	0.0013194	0.0016077
1389	0.00032652	0.00033603	0.0011763	0.00096528	0.001398	0.0013456
1390	0.00037607	0.000367	0.00097746	0.0010852	0.0015535	0.0012971
1391	0.00038933	0.00037395	0.0011351	0.00094163	0.0012834	0.0015121
1392	0.0003669	0.00027949	0.0012133	0.0011764	0.0015357	0.0016099
1393	0.00038902	0.0003461	0.0010291	0.0010749	0.0014648	0.0015998
1394	0.00034123	0.00037057	0.0011042	0.00098695	0.0017225	0.0014679
1395	0.00034546	0.00034743	0.0010761	0.0008587	0.0013624	0.0015427
1396	0.00029701	0.00032133	0.0011856	0.0010243	0.0014858	0.001674
1397	0.00039831	0.0003701	0.0010414	0.0009719	0.0014158	0.0015722
1398	0.0003725	0.00035503	0.0010727	0.00097627	0.0012989	0.001598
1399	0.00040082	0.00034144	0.001083	0.001014	0.0015207	0.0015864
1400	0.00036558	0.00032611	0.0010909	0.0011387	0.0014526	0.0018919
1401	0.00040838	0.00035523	0.0010887	0.001071	0.001506	0.00177
1402	0.00037546	0.00033284	0.0010059	0.00097991	0.0013746	0.0016906
1403	0.00037142	0.00034081	0.0012394	0.0011357	0.0015743	0.0015419
1404	0.00028734	0.00037605	0.0012901	0.0009958	0.0011808	0.0015567
1405	0.00035749	0.00033933	0.00087061	0.0010472	0.0012823	0.0017087
1406	0.00043208	0.00036115	0.0011589	0.00095846	0.0013235	0.0017244
1407	0.00038218	0.00037444	0.0010549	0.0010332	0.0014019	0.0014376
1408	0.00035511	0.00038799	0.0011012	0.00094845	0.001673	0.0018217
1409	0.00040619	0.00037319	0.0011201	0.0010522	0.0015236	0.0016391
1410	0.00036963	0.00035408	0.0010292	0.00091673	0.0012746	0.0014414
1411	0.00037426	0.00027534	0.00098515	0.0011289	0.0012179	0.0014705
1412	0.00032003	0.00029198	0.0011191	0.0010124	0.0013918	0.0015612
1413	0.00035659	0.00034266	0.00128	0.00095122	0.0014313	0.0016025
1414	0.00038443	0.00035977	0.0011556	0.0009789	0.0011952	0.0016095
1415	0.00036432	0.00036046	0.0010038	0.0010275	0.0015428	0.0013723
1416	0.00042942	0.00038751	0.0011015	0.00098305	0.0015428	0.0019138
1417	0.00035202	0.00030765	0.0010194	0.0011145	0.0014198	0.0013826
1418	0.00036199	0.00036946	0.00098357	0.0009576	0.0016862	0.0017404
1419	0.00038641	0.00036518	0.00096001	0.0010265	0.0017207	0.0013784
1420	0.00027875	0.00033716	0.00099815	0.00093598	0.0013484	0.0018325
1421	0.00033552	0.00038859	0.00089898	0.00098264	0.0011614	0.0016648
1422	0.00032096	0.00038398	0.0010608	0.0010857	0.0016145	0.0013234
1423	0.0003247	0.00041265	0.0011067	0.001022	0.0014222	0.0016667
1424	0.00032346	0.00034297	0.0010602	0.00094147	0.0015413	0.0012936
1425	0.00034772	0.00030301	0.0010887	0.00094493	0.0014719	0.001934
1426	0.00036369	0.00038655	0.00092531	0.0009867	0.0012552	0.0014171
1427	0.00029744	0.00034985	0.001045	0.0010236	0.0014095	0.0015246
1428	0.00033724	0.00027341	0.0010719	0.00097013	0.0012668	0.0017217
1429	0.00037171	0.00038648	0.0011313	0.00089217	0.0014231	0.0014066
1430	0.00030241	0.00030358	0.0012854	0.0010252	0.0017201	0.0014573
1431	0.00031655	0.00036766	0.00097751	0.0010853	0.0013926	0.0015802
1432	0.0003057	0.00035133	0.00092881	0.0011113	0.001456	0.0012691
1433	0.00042356	0.00034146	0.0011274	0.0010937	0.0013996	0.0013911
1434	0.00036188	0.00039266	0.001161	0.0010148	0.0012975	0.0013394
1435	0.00039565	0.00030512	0.00096448	0.00090487	0.0015427	0.0016916
1436	0.00041645	0.00039988	0.00091811	0.0010189	0.0013657	0.001404
1437	0.00033925	0.00034245	0.0010614	0.00093345	0.001218	0.0019023
1438	0.00035306	0.00033188	0.00094508	0.0009828	0.0012236	0.0015685
1439	0.00042979	0.00033813	0.000872	0.00082537	0.0012421	0.0016231
1440	0.00042664	0.0003441	0.0010973	0.0010388	0.0013978	0.0016706
1441	0.00036127	0.00035053	0.0010683	0.00091496	0.0011874	0.001451
1442	0.00034905	0.00034373	0.0010034	0.0010234	0.0014992	0.0015806
1443	0.00037615	0.00034795	0.00096738	0.00099137	0.0013533	0.0016685
1444	0.00041735	0.00031107	0.00098088	0.001005	0.001345	0.0012953
1445	0.00035627	0.00031278	0.00098699	0.0011111	0.0015227	0.0014279
1446	0.00037383	0.00033836	0.0011063	0.0010683	0.0015956	0.0016812
1447	0.00037276	0.00029568	0.00090687	0.0010785	0.001458	0.0016464
1448	0.00041575	0.00028782	0.0010848	0.00096987	0.0013041	0.0015865
1449	0.00038201	0.00033184	0.0010227	0.00099963	0.0013405	0.0013746
1450	0.0003819	0.00029719	0.00097138	0.00097551	0.00163	0.0014178
1451	0.00035326	0.00040253	0.0012062	0.0010726	0.0014148	0.0016816
1452	0.00038892	0.00035657	0.00094977	0.0010685	0.0012114	0.0016173
1453	0.00034688	0.00038086	0.0010046	0.0011236	0.0012842	0.0016199
1454	0.00038086	0.00033615	0.00098037	0.00098517	0.0014707	0.0012712
1455	0.00032917	0.00037208	0.0013257	0.0010188	0.0013587	0.0015935
1456	0.00040467	0.00033194	0.0011292	0.0010379	0.0014008	0.0016547
1457	0.00042876	0.0003582	0.00092284	0.0010624	0.0012936	0.0014808
1458	0.00039211	0.00034009	0.0010204	0.0010577	0.0014714	0.0015956
1459	0.00037515	0.00038412	0.00092006	0.00093771	0.0014482	0.0016594
1460	0.00037154	0.00035481	0.001149	0.001018	0.0013756	0.0014707
1461	0.0003632	0.00026896	0.0010954	0.001083	0.0012977	0.0017919
1462	0.00036464	0.0003068	0.0011947	0.00098929	0.0014794	0.0017443
1463	0.00039682	0.00034792	0.00096445	0.0010311	0.0014819	0.0015991
1464	0.00037488	0.00029512	0.00097921	0.0010204	0.0011555	0.0013998
1465	0.00033805	0.00035615	0.0012487	0.0011213	0.0013753	0.0017929
1466	0.00036691	0.0003003	0.0010172	0.0010505	0.0015209	0.0015372
1467	0.00032176	0.00035951	0.0010718	0.00092795	0.0013867	0.0014508
1468	0.00033033	0.00032609	0.0010019	0.0010917	0.0015924	0.0014133
1469	0.00035374	0.00030292	0.0011133	0.00089014	0.001532	0.0016183
1470	0.00032492	0.00029543	0.0011746	0.0011938	0.0017182	0.0015909
1471	0.00038003	0.00031451	0.0010454	0.00079671	0.001331	0.0014826
1472	0.00030423	0.00037325	0.00088594	0.0010452	0.0014628	0.0015175
1473	0.00037392	0.00037844	0.0011649	0.0010417	0.0015764	0.0010891
1474	0.00037965	0.00032254	0.0011005	0.0011163	0.0014028	0.0017043
1475	0.00031467	0.00037774	0.0010826	0.00099707	0.0012613	0.0015119
1476	0.00030789	0.00027418	0.00093128	0.0010339	0.0013059	0.0012722
1477	0.0004098	0.00033626	0.00092458	0.0010418	0.0014114	0.0017862
1478	0.00035823	0.0003064	0.001338	0.00097938	0.0014623	0.0018554
1479	0.00033909	0.00034025	0.0010178	0.0010094	0.0015039	0.0017525
1480	0.0004194	0.00032623	0.0009946	0.00089707	0.001288	0.001549
1481	0.00037774	0.00035738	0.00095638	0.00090554	0.0012349	0.0017769
1482	0.00029584	0.00033132	0.0010453	0.00095208	0.0015022	0.0017354
1483	0.00033324	0.00035557	0.00088774	0.00092248	0.0014809	0.0015017
1484	0.00047779	0.00037132	0.0010233	0.0010726	0.0016602	0.0012319
1485	0.00036185	0.00034714	0.0009571	0.00092006	0.0013731	0.0014206
1486	0.00038781	0.00034154	0.0010165	0.0011161	0.0015693	0.0017575
1487	0.00042002	0.00034527	0.0010963	0.00091886	0.0015822	0.0017437
1488	0.00035461	0.00038053	0.0011308	0.00097166	0.0011893	0.0017898
1489	0.00037526	0.00035287	0.0013907	0.0010579	0.0017112	0.0019227
1490	0.00036913	0.00034657	0.0010062	0.0011637	0.0013281	0.0015599
1491	0.00039212	0.0003538	0.0010926	0.0011593	0.001544	0.0013635
1492	0.00035763	0.00037138	0.00096992	0.0011318	0.0013238	0.0017559
1493	0.000348	0.00029634	0.00091211	0.00090099	0.0013044	0.0017477
1494	0.00037415	0.00037326	0.00096552	0.00091799	0.0012644	0.0017865
1495	0.00037904	0.00035158	0.00096071	0.0011798	0.0015954	0.0014555
1496	0.00043514	0.00033827	0.0010659	0.00093263	0.0014951	0.0013104
1497	0.00030707	0.00031301	0.0010381	0.0010644	0.001452	0.0015642
1498	0.00034942	0.00034638	0.0010749	0.0010024	0.0014475	0.0015396
1499	0.00038417	0.00029375	0.00097594	0.0012178	0.0014022	0.0019648
1500	0.00040039	0.00032292	0.0010106	0.0010173	0.0015772	0.0013997
1501	0.00037865	0.00032738	0.00092503	0.0009269	0.0013147	0.0014946
1502	0.00041009	0.00038136	0.0011722	0.00090347	0.0013286	0.0015913
1503	0.00035567	0.00032006	0.00096722	0.0012106	0.001626	0.0016426
1504	0.00035928	0.00027535	0.00094701	0.0011721	0.0011818	0.0012211
1505	0.00033151	0.00035302	0.00096973	0.00090315	0.0012756	0.0013143
1506	0.00044277	0.00030544	0.0011489	0.0011743	0.0015524	0.0016326
1507	0.00044272	0.00033148	0.0012213	0.00095459	0.001402	0.001434
1508	0.00040969	0.00030775	0.0010447	0.0010747	0.0012745	0.0016333
1509	0.00041656	0.00030515	0.0011885	0.00098023	0.0015769	0.0014064
1510	0.00039665	0.00034609	0.00095837	0.0009089	0.0012614	0.0017706
1511	0.00041229	0.00033818	0.0011154	0.0010071	0.0015025	0.0017742
1512	0.00031934	0.00029647	0.0010949	0.0010153	0.0012513	0.001428
1513	0.00040045	0.00032031	0.0011164	0.0011288	0.0013993	0.0017103
1514	0.00038775	0.00036683	0.00099627	0.00092599	0.0011738	0.0015022
1515	0.00035417	0.00028908	0.0011075	0.00087118	0.0016116	0.0015406
1516	0.00039257	0.0003852	0.0011895	0.0010496	0.0014732	0.0015503
1517	0.00032727	0.00035509	0.0010049	0.0010454	0.0013682	0.001399
1518	0.00039489	0.0003426	0.00086894	0.00092289	0.0014727	0.0017244
1519	0.00038886	0.00029116	0.00097699	0.00097774	0.0013987	0.0014389
1520	0.00036228	0.00032444	0.0011166	0.0008774	0.0012566	0.001529
1521	0.00035656	0.00029279	0.0011732	0.0011017	0.0013167	0.001376
1522	0.0003554	0.0003643	0.0010885	0.00099158	0.001386	0.0015007
1523	0.00033221	0.00034566	0.0011564	0.00096012	0.0014182	0.001491
1524	0.00034468	0.0003338	0.0009676	0.00095986	0.001218	0.0017043
1525	0.00036493	0.00031993	0.0012328	0.00099336	0.0015637	0.001315
1526	0.00043601	0.00030969	0.00090391	0.00094896	0.0014409	0.0014967
1527	0.0004076	0.00034932	0.00095953	0.0010728	0.0013802	0.0016945
1528	0.00037048	0.00036385	0.0010356	0.00095042	0.0013909	0.0015394
1529	0.00033092	0.00034811	0.0010094	0.0010651	0.0016072	0.0015625
1530	0.00040781	0.00036361	0.0011337	0.0010281	0.0015077	0.0013771
1531	0.00039375	0.00034277	0.0010422	0.0011301	0.0015143	0.001552
1532	0.00037875	0.00029844	0.0010591	0.00088965	0.0014506	0.00157
1533	0.00043674	0.00036596	0.00096144	0.0010803	0.0014237	0.0016999
1534	0.0003725	0.00039406	0.00092571	0.00097585	0.0014161	0.0016737
1535	0.00037332	0.00032186	0.0011882	0.00098523	0.0014793	0.0015272
1536	0.0004171	0.00036715	0.00087551	0.0010612	0.0012022	0.0013028
1537	0.00043172	0.00033937	0.0010475	0.0009957	0.0014084	0.0018332
1538	0.0003987	0.00033514	0.0010468	0.0010693	0.0012841	0.001685
1539	0.00035619	0.00032796	0.00090357	0.00099502	0.0014607	0.0016416
1540	0.00039263	0.00033199	0.0010954	0.00096863	0.0014097	0.0016297
1541	0.00033887	0.00030726	0.00090794	0.0011567	0.0012808	0.0015436
1542	0.00034722	0.00031577	0.0010806	0.0010894	0.0013603	0.001717
1543	0.00040567	0.0003081	0.0011168	0.00098529	0.00128	0.0014094
1544	0.00034757	0.00034489	0.0011148	0.001069	0.0012377	0.0014256
1545	0.00034014	0.00030862	0.00093605	0.0010497	0.0016124	0.0018072
1546	0.00043436	0.00034295	0.0010366	0.0010848	0.001393	0.001879
1547	0.00042159	0.00029935	0.00093386	0.00091583	0.0017118	0.0016367
1548	0.00036274	0.00035876	0.00093911	0.00091242	0.0013757	0.0016272
1549	0.00035958	0.00036227	0.00090508	0.00098346	0.0012564	0.0014872
1550	0.00032737	0.00031444	0.00093543	0.0010996	0.0015815	0.0013658
1551	0.00037713	0.00037173	0.00093529	0.00087571	0.0017374	0.0014916
1552	0.00039238	0.00032176	0.00084405	0.00086776	0.0013906	0.0016616
1553	0.00036197	0.00035491	0.00086735	0.00107	0.0015805	0.0016337
1554	0.00041489	0.00036112	0.00080913	0.00097597	0.0012795	0.00172
1555	0.00036748	0.00028306	0.0011288	0.00097388	0.0015906	0.0014164
1556	0.00037933	0.00029892	0.00095258	0.0010443	0.0013727	0.0015857
1557	0.00039662	0.00035561	0.0010743	0.0010407	0.0015106	0.0016793
1558	0.00039937	0.00033492	0.00099246	0.00090642	0.0014495	0.0014463
1559	0.00037707	0.00033435	0.00095438	0.00097105	0.0013543	0.0018232
1560	0.00040912	0.00032615	0.00086501	0.001113	0.0012888	0.0015428
1561	0.00045754	0.0003056	0.00095947	0.0010362	0.0014618	0.0018023
1562	0.00043282	0.00031585	0.00094932	0.0011158	0.0014894	0.0013045
1563	0.00042794	0.0003447	0.0012473	0.0011975	0.0013523	0.0016704
1564	0.0004208	0.0003509	0.0011142	0.00095661	0.0015245	0.0015062
1565	0.00042737	0.00031857	0.0010039	0.0010691	0.0011227	0.0014403
1566	0.00037912	0.00032832	0.0009744	0.0010014	0.0014181	0.0013162
1567	0.00038798	0.00031135	0.00092119	0.0013071	0.0014905	0.0013064
1568	0.00041605	0.00038779	0.001092	0.001117	0.001557	0.0015813
1569	0.00041396	0.00031153	0.00075273	0.00097112	0.0015978	0.0011438
1570	0.00039041	0.00025545	0.0011027	0.00094356	0.0015342	0.0014102
1571	0.00039514	0.00030484	0.0010418	0.00090759	0.0013331	0.0015692
1572	0.00042473	0.00033621	0.001149	0.00098855	0.0012585	0.0014491
1573	0.00038007	0.00030962	0.0011291	0.00087728	0.0014078	0.0017115
1574	0.00036671	0.00036391	0.0010323	0.0010777	0.0014744	0.0015788
1575	0.0004052	0.00033831	0.0011958	0.0010128	0.001438	0.0016274
1576	0.00039466	0.00040223	0.0011071	0.0010849	0.0015131	0.0015119
1577	0.00037445	0.00039083	0.0011376	0.0010615	0.0015571	0.0015825
1578	0.00043569	0.00026309	0.00099345	0.00096291	0.0013453	0.001392
1579	0.00038812	0.00036213	0.0012153	0.0010807	0.0014447	0.0014158
1580	0.00041223	0.00030278	0.0011034	0.0010752	0.0017179	0.001573
1581	0.0003719	0.00033014	0.0010762	0.001153	0.0015608	0.0016997
1582	0.00039071	0.00032358	0.00097378	0.0010338	0.0013548	0.0014983
1583	0.00040013	0.00033423	0.00084843	0.00086628	0.0014222	0.0016601
1584	0.00035271	0.00030124	0.0010127	0.0010042	0.0015066	0.0017947
1585	0.00037654	0.00035346	0.00080396	0.00091994	0.0013063	0.0012931
1586	0.00038531	0.00029107	0.0010741	0.0011106	0.0014846	0.00159
1587	0.00043292	0.00032625	0.0011458	0.0010132	0.0015336	0.0016072
1588	0.00031894	0.00032441	0.0012227	0.0010953	0.0015077	0.0015151
1589	0.00036325	0.0003201	0.00097944	0.001164	0.0013633	0.0016997
1590	0.00039599	0.00033673	0.00094042	0.0010341	0.0015063	0.00164
1591	0.00042527	0.0003518	0.00087811	0.0011108	0.001356	0.0016706
1592	0.00040845	0.00030896	0.00091305	0.0011902	0.0016542	0.0013515
1593	0.00036861	0.00036519	0.00091227	0.00117	0.0015401	0.0014804
1594	0.00044065	0.000329	0.00091497	0.0010802	0.0014441	0.0016195
1595	0.00037736	0.00035787	0.00099564	0.0009493	0.0014832	0.001625
1596	0.00035006	0.00027643	0.0009153	0.0010481	0.0013396	0.0012897
1597	0.00037748	0.00032723	0.0010451	0.001066	0.0015227	0.0017201
1598	0.00039162	0.0003202	0.0010993	0.00097266	0.0014194	0.0016105
1599	0.00041105	0.00035393	0.00090347	0.0011873	0.0015011	0.0012577
1600	0.00034569	0.00037243	0.00091636	0.0011549	0.0014274	0.0012124
1601	0.00043628	0.00035973	0.0011329	0.00086745	0.0017198	0.0015411
1602	0.00041387	0.00034113	0.00096799	0.001111	0.0015161	0.0019535
1603	0.00036866	0.00032902	0.0011268	0.0010552	0.0015867	0.0016997
1604	0.00040226	0.00036042	0.0011231	0.0010319	0.0012905	0.0019171
1605	0.00039263	0.00031657	0.0012357	0.0012043	0.0013951	0.0016038
1606	0.00035631	0.00031737	0.00096955	0.00096999	0.0014944	0.0015557
1607	0.00035771	0.00038402	0.00093993	0.00098748	0.001308	0.0015582
1608	0.00034279	0.00034007	0.00099153	0.0010016	0.001655	0.0013305
1609	0.00048767	0.00038378	0.0011117	0.0010698	0.0015499	0.0015916
1610	0.00041266	0.0003385	0.0010431	0.0010794	0.0016155	0.001657
1611	0.00036035	0.00030637	0.0010801	0.00097698	0.0014961	0.0016675
1612	0.00034248	0.00033304	0.001193	0.0010948	0.0013229	0.0015239
1613	0.00037652	0.00028637	0.0010653	0.00097778	0.0013596	0.0015564
1614	0.00037721	0.00025959	0.0011109	0.00095409	0.0013311	0.0014626
1615	0.00039883	0.00031273	0.0010727	0.00090077	0.0013828	0.0015959
1616	0.000457	0.00033955	0.0010584	0.0011573	0.0012924	0.0014739
1617	0.00042977	0.00038006	0.00092859	0.0010564	0.0016176	0.0015263
1618	0.00040879	0.00039305	0.0010436	0.0010048	0.0015867	0.00161
1619	0.00039984	0.00035496	0.0010922	0.001055	0.0013169	0.0017108
1620	0.00049371	0.00026648	0.00093079	0.0010632	0.0014284	0.0015674
1621	0.00043046	0.00029399	0.0010407	0.0011544	0.0015256	0.0014305
1622	0.00041919	0.00034172	0.0010273	0.0010999	0.0014732	0.0015221
1623	0.00037504	0.00033093	0.0011678	0.00108	0.0012765	0.0017459
1624	0.00038171	0.00035867	0.0010662	0.0011567	0.0013413	0.0018352
1625	0.00035228	0.00029164	0.0010095	0.00091028	0.0014299	0.0018474
1626	0.00040692	0.00032247	0.00094705	0.00089884	0.0013628	0.0016281
1627	0.00046789	0.00039437	0.0010532	0.0008026	0.0013588	0.0017491
1628	0.00035192	0.00035417	0.0011218	0.0009755	0.0013668	0.0016642
1629	0.00038218	0.00033853	0.0011352	0.0010535	0.0011109	0.0019065
1630	0.00041835	0.00030434	0.0011666	0.0010438	0.0016615	0.0016677
1631	0.00039754	0.00031644	0.00077712	0.00087519	0.0014967	0.0014663
1632	0.00034724	0.00041265	0.00085447	0.00082336	0.0013438	0.0016988
1633	0.00036198	0.00036848	0.00092127	0.0010689	0.0014306	0.0017391
1634	0.00035065	0.00038925	0.0012513	0.001112	0.0012898	0.001619
1635	0.00034258	0.00034587	0.00104	0.001081	0.0014186	0.0013954
1636	0.00037543	0.00037675	0.0010032	0.0010684	0.001353	0.0014738
1637	0.00034827	0.00027031	0.0012113	0.0010676	0.0012326	0.0014698
1638	0.00034184	0.00035517	0.0011313	0.0012067	0.0014991	0.0015802
1639	0.00038078	0.00038191	0.0010946	0.0012325	0.0012567	0.0013739
1640	0.0003617	0.00036617	0.0010682	0.001196	0.0014565	0.0013364
1641	0.00032644	0.00030974	0.00094553	0.0010014	0.0015761	0.0014984
1642	0.00031355	0.00037443	0.0011929	0.0010771	0.0013436	0.00162
1643	0.00029971	0.0003229	0.0011752	0.0010373	0.0014412	0.0016576
1644	0.00035468	0.00033124	0.0010523	0.0010287	0.0016764	0.0015054
1645	0.00035812	0.0003445	0.0011347	0.001	0.0014398	0.0018234
1646	0.0003899	0.00033233	0.00095927	0.0010088	0.0014387	0.0017616
1647	0.00035847	0.00033049	0.00088075	0.0010471	0.0014804	0.0015602
1648	0.00031761	0.00035326	0.0012012	0.0010542	0.0013279	0.0015419
1649	0.00034147	0.0003286	0.0010029	0.00090503	0.0015949	0.0016374
1650	0.0003779	0.00026837	0.0010699	0.0011203	0.0011388	0.0015156
1651	0.00039727	0.00032972	0.0010694	0.0011333	0.0013278	0.0017985
1652	0.0003487	0.0003654	0.0010949	0.0010334	0.0014494	0.001594
1653	0.00038638	0.00035995	0.00088317	0.00092478	0.0014319	0.0018552
1654	0.00034801	0.00032386	0.0009075	0.0012336	0.0013419	0.0017198
1655	0.00027631	0.00028257	0.0010928	0.00089393	0.0013966	0.001763
1656	0.00035305	0.00029948	0.0010054	0.001124	0.0014221	0.0018173
1657	0.00037085	0.00032086	0.001079	0.0010038	0.0015943	0.0017048
1658	0.00043537	0.0003069	0.0011052	0.00096346	0.0011556	0.0014644
1659	0.00036094	0.00031508	0.0011842	0.001032	0.001499	0.001364
1660	0.00035505	0.00033508	0.0012	0.0010535	0.0013242	0.0016276
1661	0.00040728	0.00034122	0.0010777	0.0012442	0.0013896	0.0017204
1662	0.00036885	0.00038015	0.0011202	0.00083575	0.0015526	0.0016068
1663	0.00039593	0.00033345	0.0012213	0.00082109	0.0015479	0.0013707
1664	0.00038339	0.00037778	0.0011007	0.00099562	0.0015268	0.0015631
1665	0.00039971	0.00024312	0.0012084	0.001005	0.0014965	0.0014546
1666	0.00035964	0.00030808	0.001024	0.001009	0.0013506	0.0018458
1667	0.00040125	0.00034648	0.0010959	0.00099058	0.00136	0.001564
1668	0.00040549	0.00031206	0.00096606	0.0009881	0.0015104	0.0014452
1669	0.0004383	0.00028756	0.0010745	0.00092571	0.0015948	0.0014976
1670	0.00036061	0.00034272	0.00098631	0.0010285	0.0012777	0.0015709
1671	0.00038197	0.00031393	0.0011596	0.00091672	0.0014814	0.0016032
1672	0.00043861	0.00030087	0.0010487	0.0010215	0.0014739	0.0017324
1673	0.00032549	0.00031007	0.001057	0.00098768	0.0015557	0.0014757
1674	0.00038399	0.00031029	0.0011237	0.00095616	0.0014538	0.0015751
1675	0.00034967	0.00037033	0.0010208	0.00096933	0.0013726	0.0015925
1676	0.00040218	0.00031998	0.00094659	0.0010327	0.0015364	0.001676
1677	0.00041451	0.00034106	0.00096605	0.0010577	0.0013643	0.0014753
1678	0.00039218	0.000359	0.0010118	0.00095141	0.0015078	0.0015958
1679	0.00038545	0.00028659	0.0011415	0.00097668	0.0014775	0.0017326
1680	0.00035513	0.00035095	0.0010331	0.0010126	0.0016061	0.0012968
1681	0.00037419	0.00035479	0.00096622	0.0009676	0.0014851	0.0013416
1682	0.00037942	0.00042266	0.0010807	0.0010972	0.0016433	0.0016305
1683	0.00037776	0.00033867	0.0010122	0.0010089	0.0013956	0.0013506
1684	0.00042839	0.00033456	0.0013686	0.0010311	0.0013748	0.001534
1685	0.00037582	0.00029487	0.0010078	0.0010262	0.0014428	0.0016933
1686	0.0003222	0.00033417	0.00095906	0.0009235	0.0013912	0.0013898
1687	0.00043039	0.0003044	0.00099128	0.0010294	0.0012908	0.0012366
1688	0.0004328	0.00030295	0.001113	0.00098588	0.0014746	0.0012474
1689	0.00045099	0.00035813	0.0010861	0.0010355	0.0015883	0.0017477
1690	0.00039708	0.00032073	0.00099947	0.0011164	0.0014817	0.0015057
1691	0.00040602	0.00035203	0.0011627	0.0011667	0.0012889	0.0012385
1692	0.00044577	0.00029081	0.0010791	0.0011268	0.0015583	0.0015326
1693	0.00044675	0.00032602	0.0011696	0.0010809	0.001244	0.0013903
1694	0.00044437	0.0003382	0.00097891	0.0010545	0.0015077	0.0015024
1695	0.00039983	0.00034831	0.00098095	0.00099843	0.0013335	0.0017102
1696	0.00043898	0.00036233	0.0010357	0.0010501	0.0013087	0.0017876
1697	0.00041521	0.0003599	0.0010214	0.0010393	0.0014435	0.0017946
1698	0.00032091	0.00031107	0.00096727	0.0010864	0.0013669	0.0012319
1699	0.00045239	0.00036863	0.0011552	0.0011025	0.0014597	0.0014378
1700	0.00045672	0.00028308	0.00080889	0.00099872	0.0015204	0.001242
1701	0.00044991	0.00031653	0.0012274	0.0012468	0.001385	0.0018112
1702	0.00035935	0.00038781	0.00097648	0.0011183	0.0014375	0.0017011
1703	0.00042585	0.00038898	0.001142	0.0010353	0.0014295	0.0014816
1704	0.00041553	0.00029768	0.00096967	0.00094047	0.0013545	0.0016249
1705	0.00032115	0.00033226	0.0010706	0.00091252	0.0014135	0.0015547
1706	0.0003786	0.00035175	0.00099641	0.00094341	0.0016544	0.001723
1707	0.00042239	0.00030932	0.0010049	0.0009196	0.001697	0.0016031
1708	0.00034253	0.00028006	0.00091377	0.00091886	0.0014903	0.0014443
1709	0.00034918	0.00031337	0.00102	0.0011512	0.0015525	0.0015575
1710	0.00041371	0.00029839	0.00096244	0.00093492	0.0012983	0.0017909
1711	0.00040701	0.00035687	0.0011784	0.00098112	0.0013244	0.0016886
1712	0.00041293	0.00032639	0.0011972	0.0011333	0.0012986	0.0015703
1713	0.00039998	0.00028999	0.00092581	0.00092654	0.001559	0.0012344
1714	0.00040149	0.00032909	0.00097398	0.00096222	0.0014506	0.0016704
1715	0.00038711	0.00035944	0.0012468	0.00096773	0.0013456	0.0016315
1716	0.00038903	0.00035166	0.0010985	0.0010222	0.0015039	0.0015262
1717	0.00034919	0.00032023	0.00099676	0.00096041	0.0015386	0.0019148
1718	0.00042956	0.00036245	0.00094533	0.0011345	0.0012486	0.0018968
1719	0.00032495	0.00033668	0.00098811	0.0010502	0.0013624	0.0017802
1720	0.00035787	0.00035619	0.0010463	0.0010239	0.0012528	0.001574
1721	0.00041583	0.00034763	0.0012189	0.0009284	0.0018364	0.0013564
1722	0.00037329	0.00039689	0.0010546	0.00095361	0.0013523	0.0015456
1723	0.00037075	0.00036046	0.0010625	0.0011708	0.0013154	0.001399
1724	0.00037807	0.00037517	0.00093486	0.0010255	0.0014861	0.0013914
1725	0.00042928	0.00032727	0.0011135	0.0011904	0.0012335	0.0014767
1726	0.00039137	0.00036283	0.0012113	0.00096348	0.0014402	0.001523
1727	0.00035644	0.00032383	0.0011023	0.0010418	0.0015312	0.001496
1728	0.00033236	0.00031607	0.0012476	0.0008808	0.0015202	0.0015539
1729	0.0004358	0.00037365	0.00095599	0.0012597	0.0015021	0.0017744
1730	0.00043773	0.00037588	0.0011045	0.00095524	0.0016051	0.0018292
1731	0.0003636	0.00036233	0.00093979	0.0010295	0.0014273	0.0013457
1732	0.00036856	0.00032509	0.0012269	0.00073546	0.001481	0.001607
1733	0.00035487	0.00039126	0.00084242	0.0010558	0.0014542	0.0016256
1734	0.00043977	0.00034647	0.0010839	0.0010207	0.0014922	0.0016007
1735	0.00035594	0.00037741	0.0011677	0.0011637	0.0014844	0.0015388
1736	0.0003514	0.00033365	0.00096529	0.0010619	0.001502	0.0012515
1737	0.00043232	0.00028722	0.0011528	0.0010518	0.0012621	0.0016979
1738	0.00041936	0.00038963	0.00085116	0.00093828	0.0015569	0.0013412
1739	0.00037188	0.000312	0.0012387	0.0010284	0.0015833	0.0013905
1740	0.00038849	0.0003364	0.0012674	0.0011322	0.0014083	0.001644
1741	0.00041818	0.00031161	0.0010083	0.00078954	0.0014705	0.0014898
1742	0.00044502	0.00036957	0.00086352	0.00092473	0.0010675	0.0016036
1743	0.00040776	0.00037014	0.00093788	0.0010475	0.0012889	0.0014201
1744	0.00035747	0.00030026	0.0011308	0.0010227	0.0014602	0.0012841
1745	0.00044774	0.00034756	0.001103	0.0010944	0.001385	0.0015208
1746	0.00040421	0.0003669	0.00090056	0.00098713	0.0012594	0.0014854
1747	0.0003939	0.00038652	0.00080963	0.0010579	0.0014324	0.0013703
1748	0.00038333	0.00032182	0.00091467	0.0010098	0.0013726	0.0015782
1749	0.00039338	0.00029605	0.0010327	0.0011526	0.0012781	0.0017904
1750	0.00043645	0.000317	0.0011378	0.0010293	0.0013377	0.0017412
1751	0.00032263	0.00038237	0.0013005	0.00092485	0.0015072	0.001428
1752	0.00039962	0.00037478	0.0009868	0.0010047	0.0014664	0.0018691
1753	0.00041402	0.0003361	0.001045	0.0010051	0.0014668	0.0015621
1754	0.00039196	0.00037582	0.0010386	0.0012738	0.0015947	0.0017272
1755	0.0003139	0.00035968	0.00095919	0.00098064	0.0013281	0.0013174
1756	0.00040774	0.0003237	0.0011239	0.00094762	0.0014437	0.0014155
1757	0.00043783	0.00031061	0.0011384	0.00096224	0.0013748	0.0017353
1758	0.00039594	0.00038426	0.0010225	0.0010112	0.0012268	0.0017379
1759	0.00039595	0.00031532	0.0011678	0.0010829	0.0015155	0.001361
1760	0.00042181	0.00031799	0.0011601	0.0008843	0.0016615	0.0016325
1761	0.00036791	0.00032008	0.0010515	0.0010214	0.0016015	0.0016654
1762	0.00038772	0.00030341	0.00096635	0.0010589	0.0013637	0.0015209
1763	0.00039488	0.00030459	0.00094962	0.0010569	0.0014756	0.0014386
1764	0.0004885	0.0003329	0.0010599	0.0010831	0.0014818	0.001509
1765	0.00040181	0.0004055	0.001056	0.001067	0.0015724	0.0014229
1766	0.00033364	0.00024842	0.0010777	0.0010621	0.0013136	0.0017493
1767	0.00036656	0.00030007	0.0010912	0.0010295	0.0014402	0.0015688
1768	0.00038599	0.00034888	0.0010387	0.0010572	0.0013267	0.0020278
1769	0.00035045	0.00034171	0.00091526	0.0010118	0.0014195	0.0016785
1770	0.00035321	0.00027959	0.00095796	0.0011504	0.0013987	0.0018749
1771	0.00035689	0.00030829	0.00087163	0.0010892	0.001241	0.0017727
1772	0.00034484	0.00034965	0.0010965	0.0010539	0.0015389	0.0018995
1773	0.00031444	0.00032433	0.00092484	0.0011708	0.0013416	0.0015096
1774	0.00030767	0.00033468	0.00088236	0.0010351	0.0013549	0.0018388
1775	0.00038816	0.00038818	0.00092354	0.00095094	0.0014648	0.0016205
1776	0.00036022	0.00035436	0.00096433	0.0011312	0.001342	0.0017295
1777	0.00035476	0.00036933	0.00096479	0.0010328	0.0015112	0.0017261
1778	0.00040364	0.00031147	0.0010197	0.0011353	0.0014246	0.0014487
1779	0.00037576	0.00033936	0.00092474	0.00090943	0.0016313	0.001465
1780	0.00037975	0.00036881	0.0010216	0.0011565	0.0013377	0.0013686
1781	0.00033754	0.00037838	0.0011711	0.0010559	0.001489	0.0015689
1782	0.00042606	0.00027557	0.00098	0.0010716	0.0013165	0.0016131
1783	0.00040701	0.00036584	0.0010884	0.0010239	0.0013445	0.0016378
1784	0.00037745	0.00030775	0.0010259	0.00101	0.0013409	0.0015525
1785	0.00038419	0.00040811	0.00091395	0.00099895	0.0014981	0.001777
1786	0.00041322	0.00028828	0.0011348	0.0010152	0.0014365	0.0015676
1787	0.00045146	0.00029777	0.00081546	0.00097723	0.0016857	0.0020272
1788	0.00034414	0.00031136	0.0010062	0.00090562	0.0016216	0.0016939
1789	0.00038338	0.00032167	0.0011086	0.0010177	0.0015139	0.0013433
1790	0.0004086	0.00029792	0.00097382	0.0010812	0.001298	0.001598
1791	0.00041033	0.00027747	0.00095094	0.00095756	0.0014889	0.0017296
1792	0.00046469	0.00034673	0.0011073	0.00093936	0.0013223	0.0016136
1793	0.0003902	0.00031651	0.0011492	0.0011389	0.001339	0.0013804
1794	0.00039786	0.00027362	0.0010177	0.0010037	0.001585	0.0013338
1795	0.00038289	0.0002799	0.00099858	0.00095128	0.0011428	0.0016694
1796	0.00041173	0.00031119	0.0011179	0.00098882	0.0014234	0.0013116
1797	0.00033906	0.00031032	0.00088863	0.00099356	0.001227	0.0013233
1798	0.00036404	0.00032301	0.0010188	0.0010623	0.0015893	0.0016074
1799	0.00039429	0.00032631	0.0010912	0.0008948	0.0016207	0.0014082
1800	0.00035721	0.00034135	0.0013157	0.00096169	0.0015218	0.0012822
1801	0.00036565	0.00031895	0.0011374	0.0010172	0.001353	0.0013748
1802	0.00037941	0.0003781	0.0012486	0.001042	0.0013297	0.0015294
1803	0.00037275	0.0003077	0.0013081	0.00090882	0.0014028	0.0015207
1804	0.00036702	0.00028118	0.0013041	0.0012577	0.0013236	0.0013756
1805	0.00036911	0.00034424	0.0010284	0.001086	0.0014543	0.0014063
1806	0.00038532	0.00034478	0.00093925	0.0010911	0.0014382	0.0016354
1807	0.00042232	0.00031426	0.0010552	0.0010607	0.0015678	0.0015481
1808	0.00037436	0.00033349	0.001171	0.0011135	0.0011915	0.001467
1809	0.00038157	0.00035652	0.0010141	0.0010318	0.0015177	0.0020464
1810	0.00041927	0.00031946	0.0010149	0.0011436	0.0015585	0.0016634
1811	0.0003913	0.00030181	0.0010123	0.00098623	0.0013881	0.001593
1812	0.00039994	0.00037125	0.00094585	0.00091742	0.0014468	0.0018293
1813	0.00038691	0.00028185	0.0011146	0.00084797	0.0013135	0.001464
1814	0.00037219	0.00029346	0.0012977	0.0010631	0.0014211	0.0015168
1815	0.00037988	0.00033571	0.0011523	0.0010611	0.001562	0.0016554
1816	0.00035897	0.00030138	0.00098262	0.0011802	0.0013933	0.0015877
1817	0.00041044	0.00033652	0.0012097	0.0010673	0.0016242	0.0016345
1818	0.00036191	0.00033498	0.0011068	0.00099857	0.0014671	0.0018488
1819	0.0003965	0.0002848	0.0008534	0.0011439	0.0012362	0.0015635
1820	0.0003359	0.00029654	0.0012624	0.0011025	0.0013265	0.001614
1821	0.00041012	0.0003163	0.00092642	0.0011157	0.0014291	0.0018254
1822	0.00036605	0.00032821	0.0010241	0.0010962	0.0014237	0.0019819
1823	0.0003889	0.0003598	0.0010323	0.0010599	0.0016367	0.0018422
1824	0.0004299	0.00036575	0.00097591	0.00095249	0.0013378	0.0014311
1825	0.0004321	0.00034551	0.0012439	0.0011578	0.0014517	0.0017078
1826	0.00036014	0.00036013	0.0010606	0.001034	0.0013827	0.0014978
1827	0.00040235	0.00034321	0.0010754	0.0010178	0.0015368	0.0016675
1828	0.0004209	0.00032925	0.0012985	0.0010669	0.0014605	0.0016597
1829	0.00039938	0.00030635	0.0010119	0.0010127	0.0012665	0.0015262
1830	0.00044158	0.00032336	0.0012027	0.0012368	0.0015678	0.0015646
1831	0.00038694	0.00029414	0.0011169	0.0010333	0.0013289	0.001647
1832	0.00045552	0.00032388	0.0012762	0.0010347	0.0015023	0.0014791
1833	0.00047218	0.00028205	0.0013067	0.0009719	0.0012848	0.0013472
1834	0.00040713	0.0002934	0.001049	0.00096528	0.0014511	0.0017728
1835	0.00034823	0.00032169	0.00093703	0.0010176	0.0014131	0.0017175
1836	0.00037249	0.00035978	0.001076	0.00095793	0.0013529	0.0017243
1837	0.00037066	0.00033427	0.0012131	0.00093324	0.0015461	0.0019777
1838	0.0004678	0.00031443	0.0010876	0.00094956	0.0014739	0.0016611
1839	0.00038878	0.00031325	0.0010762	0.0011824	0.001487	0.0013908
1840	0.00043168	0.0003135	0.00088757	0.0011251	0.0014129	0.0017401
1841	0.00040703	0.00037068	0.0010791	0.0010913	0.0013141	0.0018245
1842	0.00035978	0.00033322	0.0011205	0.0010547	0.0015726	0.0011985
1843	0.00042754	0.00033495	0.00095366	0.0010174	0.0013886	0.0014658
1844	0.00037383	0.0003188	0.00084222	0.0011515	0.0015153	0.0015389
1845	0.00042342	0.00035243	0.00099306	0.0010431	0.0015138	0.0015166
1846	0.00041245	0.00032171	0.00096947	0.0010486	0.0013529	0.0016571
1847	0.00041753	0.00035032	0.0010034	0.0011815	0.0013909	0.0015953
1848	0.00036274	0.00036192	0.00089787	0.00084755	0.0013144	0.0017957
1849	0.0004299	0.0003346	0.00098504	0.0010318	0.0014276	0.0015327
1850	0.00042952	0.00037235	0.0010675	0.0010011	0.0013015	0.0017256
1851	0.00037573	0.00036399	0.0010461	0.000991	0.0014035	0.0015368
1852	0.00034745	0.00034442	0.0010154	0.0010634	0.0014917	0.001485
1853	0.00035042	0.00030699	0.00097492	0.0011771	0.0015234	0.0014745
1854	0.00040271	0.00032393	0.0010941	0.00097235	0.0014902	0.0015304
1855	0.00033878	0.00031589	0.001043	0.0010079	0.0015172	0.0017392
1856	0.00034056	0.00028479	0.00124	0.0010254	0.0014234	0.001647
1857	0.00036151	0.00034476	0.0011279	0.00077313	0.0014976	0.001454
1858	0.00046282	0.0003316	0.00096169	0.00099485	0.0014181	0.0017097
1859	0.00040585	0.00033	0.00098367	0.0010906	0.00155	0.0018634
1860	0.00030715	0.00029345	0.0010658	0.001151	0.0015836	0.001401
1861	0.00042503	0.00025271	0.00093384	0.0010484	0.0013748	0.0013931
1862	0.00047417	0.00028779	0.00099537	0.0010809	0.0015299	0.0019
1863	0.00040061	0.00033265	0.00087883	0.0010047	0.0013826	0.001806
1864	0.00033573	0.00034185	0.00092105	0.00099046	0.0016458	0.0016804
1865	0.00032461	0.00033035	0.0010839	0.0010782	0.0014838	0.0017647
1866	0.00039013	0.00035072	0.0011062	0.0010723	0.0013978	0.0014275
1867	0.00030425	0.0003548	0.0010495	0.0010506	0.0013901	0.0015086
1868	0.00032986	0.00027735	0.0010319	0.0010592	0.0013289	0.0016566
1869	0.00043982	0.00037197	0.0010817	0.00097523	0.0012977	0.0018027
1870	0.00036593	0.00033214	0.001078	0.0010423	0.0015284	0.0017301
1871	0.00038325	0.00035313	0.0011826	0.00099707	0.001363	0.0015934
1872	0.0003288	0.00029758	0.0011873	0.00091402	0.0014395	0.001823
1873	0.00041898	0.00029984	0.0010741	0.0010923	0.0014706	0.0016218
1874	0.00044006	0.00035434	0.00093479	0.00098527	0.0013805	0.0019831
1875	0.00032102	0.00036572	0.0010567	0.00094665	0.0013198	0.0015233
1876	0.00043537	0.00035359	0.001049	0.0010353	0.0012827	0.0016368
1877	0.00035704	0.00036932	0.0010374	0.0010147	0.0013344	0.0014752
1878	0.00042692	0.0003051	0.0010178	0.00086747	0.0016519	0.0016632
1879	0.00043149	0.00030545	0.0008443	0.00096096	0.0014388	0.0016315
1880	0.00036768	0.00032137	0.0012568	0.00087742	0.0013688	0.0018172
1881	0.00044288	0.00035733	0.0011499	0.00094898	0.0014319	0.0017069
1882	0.00035656	0.00038933	0.0010548	0.0011815	0.0013422	0.0014937
1883	0.00049325	0.00044042	0.0011565	0.0010253	0.0013918	0.0016223
1884	0.00047027	0.00036446	0.00099511	0.0011329	0.0015375	0.0019391
1885	0.00040425	0.00030881	0.0010933	0.0010905	0.0012112	0.0015543
1886	0.00038304	0.0003279	0.0011223	0.00099355	0.0013692	0.0015484
1887	0.00035288	0.00026864	0.0010192	0.00086639	0.0014	0.0014844
1888	0.0004073	0.0003016	0.001074	0.0010689	0.0012156	0.0014386
1889	0.00036161	0.000278	0.0010875	0.00091158	0.0013424	0.0015893
1890	0.00041657	0.00039043	0.0011315	0.0011165	0.0013154	0.0013624
1891	0.00043902	0.00035033	0.0010126	0.0010137	0.0012447	0.0016822
1892	0.00036969	0.00036145	0.00096061	0.00085742	0.001194	0.0016607
1893	0.00031651	0.00033295	0.0011354	0.00098853	0.0012579	0.0016332
1894	0.00045234	0.00034144	0.0010782	0.0010548	0.0015556	0.0014662
1895	0.00046587	0.00035122	0.00090307	0.0010248	0.0014814	0.0016891
1896	0.0004297	0.00032163	0.001033	0.00094792	0.0013879	0.0017549
1897	0.00038922	0.00040232	0.0011985	0.0011042	0.0015505	0.0016321
1898	0.00046105	0.00035014	0.0010705	0.0011718	0.0013021	0.0015677
1899	0.00043794	0.00041359	0.001082	0.00091097	0.0015681	0.0012005
1900	0.00040288	0.00034845	0.0010603	0.00083467	0.0013869	0.0016449
1901	0.00042694	0.00032094	0.0010667	0.0010561	0.0013274	0.0017494
1902	0.00042535	0.00027802	0.0012885	0.00099679	0.0013543	0.0016015
1903	0.00039786	0.00034722	0.00091377	0.001022	0.0016579	0.0014694
1904	0.00040735	0.00030142	0.0010914	0.00093352	0.0012315	0.0015238
1905	0.00045261	0.00036026	0.0011097	0.0010094	0.0015754	0.0016612
1906	0.0004725	0.00033644	0.0011667	0.00099199	0.0015131	0.0017861
1907	0.00043215	0.00037897	0.0010393	0.0011379	0.0012293	0.0010821
1908	0.00039195	0.00034835	0.0012656	0.00098923	0.0014337	0.0014357
1909	0.00046329	0.00034778	0.001028	0.0010147	0.0013788	0.0015929
1910	0.00042396	0.00039084	0.00096266	0.00099157	0.001352	0.0013117
1911	0.0003758	0.00035048	0.0011375	0.00097937	0.0015784	0.0013612
1912	0.00036926	0.00031718	0.0010124	0.0010248	0.0014094	0.0017563
1913	0.00035015	0.0002925	0.00091177	0.0011172	0.0013572	0.0014997
1914	0.00039903	0.00031902	0.00095423	0.00092733	0.001357	0.0014613
1915	0.00033698	0.00030501	0.000756	0.0010114	0.0014091	0.0013831
1916	0.00041282	0.0003707	0.0010148	0.00096364	0.0013869	0.0013718
1917	0.00036569	0.00032301	0.00088328	0.0010086	0.0013276	0.0015051
1918	0.00042978	0.00036525	0.001104	0.00092676	0.0012617	0.0016093
1919	0.00036942	0.00031163	0.0011286	0.00099842	0.0014406	0.0014721
1920	0.00031494	0.0003436	0.0010759	0.00096752	0.0016681	0.0018909
1921	0.0003685	0.00030744	0.0011253	0.0012207	0.0011874	0.0015726
1922	0.00041271	0.00033506	0.0010257	0.00097599	0.0015915	0.0014635
1923	0.00036913	0.0003484	0.00085098	0.00097524	0.0013314	0.0018136
1924	0.00035811	0.00038036	0.001059	0.0010141	0.0014467	0.0015945
1925	0.00033235	0.000344	0.00090132	0.0012307	0.0014387	0.0017592
1926	0.00032493	0.00037843	0.0011125	0.00096	0.0014685	0.0016286
1927	0.00039778	0.00032833	0.0010584	0.0010453	0.0015238	0.0015683
1928	0.00037208	0.00031896	0.0010165	0.00097859	0.0014007	0.0016061
1929	0.00033324	0.0003648	0.0010608	0.0011102	0.0013119	0.0014858
1930	0.00033858	0.00032577	0.0012616	0.0010639	0.0013825	0.001671
1931	0.00037275	0.00029857	0.00095557	0.0011788	0.0014846	0.0016111
1932	0.00039794	0.00029825	0.00096391	0.00072263	0.0015396	0.0018866
1933	0.00037431	0.00035042	0.0010509	0.0010412	0.0013543	0.0016633
1934	0.00039551	0.0003568	0.00099739	0.0011465	0.0013562	0.0013177
1935	0.00043166	0.00031267	0.0011259	0.00095277	0.0016076	0.0014208
1936	0.00038639	0.0002769	0.00099538	0.0011958	0.0012598	0.0015602
1937	0.0003416	0.00030322	0.0011607	0.0012375	0.0012969	0.0016923
1938	0.00041739	0.00027481	0.001052	0.0010956	0.0014431	0.0018018
1939	0.00037654	0.00038422	0.00096819	0.0010042	0.0013007	0.0016638
1940	0.00037485	0.00031553	0.0011074	0.0009715	0.001525	0.0016855
1941	0.00039997	0.00038321	0.001081	0.00092496	0.0015759	0.0017366
1942	0.00035012	0.00030721	0.00097692	0.0010539	0.0014723	0.0012134
1943	0.00037579	0.00037379	0.00091437	0.0010882	0.00156	0.0015128
1944	0.00039227	0.00033414	0.001118	0.0010751	0.0014399	0.001563
1945	0.00037887	0.00033295	0.00090361	0.00098896	0.0014694	0.0014796
1946	0.00037554	0.0003162	0.0010602	0.0010828	0.0016245	0.001592
1947	0.00035378	0.00030451	0.00093461	0.0010475	0.0013463	0.0014281
1948	0.00039214	0.00029965	0.0013225	0.00091605	0.0013742	0.0014575
1949	0.00040097	0.00030682	0.00099702	0.0010352	0.0016283	0.0016273
1950	0.00037404	0.00030027	0.00098346	0.0010332	0.0013891	0.0014755
1951	0.00039831	0.00021993	0.0010459	0.0010755	0.0016743	0.0016099
1952	0.00039036	0.00035563	0.00098359	0.0011663	0.0013419	0.0012889
1953	0.00035033	0.00032189	0.0010967	0.0012187	0.0015398	0.0015231
1954	0.00041745	0.00034949	0.0011554	0.00096191	0.001678	0.0015715
1955	0.00045561	0.00029455	0.00093693	0.001159	0.0014736	0.0015854
1956	0.00045123	0.00038432	0.00095386	0.00094972	0.0017446	0.0015518
1957	0.00040582	0.00031906	0.00087984	0.0010888	0.0014044	0.0015536
1958	0.00038797	0.00026305	0.00095803	0.0010496	0.0014389	0.0016701
1959	0.00040731	0.00032701	0.0010224	0.0010623	0.0015127	0.0014256
1960	0.00040214	0.00031379	0.0010266	0.0011713	0.001202	0.001683
1961	0.00040214	0.00037836	0.00096303	0.0011264	0.0011621	0.0015597
1962	0.00040676	0.00032494	0.00094918	0.00097317	0.0015414	0.0013435
1963	0.00038909	0.00038452	0.001159	0.0010358	0.0015513	0.0016874
1964	0.00050234	0.00033971	0.00089428	0.00087528	0.0015991	0.0018383
1965	0.00038505	0.00031029	0.0010022	0.0010811	0.0014308	0.0014597
1966	0.00041118	0.00035179	0.0011706	0.0011622	0.0014159	0.0018026
1967	0.00035671	0.00032228	0.0011244	0.0011152	0.0014788	0.0014095
1968	0.00038752	0.00035717	0.0010373	0.0010943	0.0016654	0.0014015
1969	0.00042455	0.00034619	0.00099638	0.00092753	0.0015162	0.0017525
1970	0.00039174	0.00033599	0.0012602	0.0010753	0.0015369	0.001365
1971	0.00041462	0.00032746	0.0010122	0.00098281	0.0014246	0.001429
1972	0.00039119	0.00038781	0.0010215	0.0008861	0.0015922	0.0019487
1973	0.00044095	0.00034606	0.001089	0.00096651	0.0014553	0.0013312
1974	0.00033151	0.00046224	0.00089286	0.0010253	0.0015271	0.00153
1975	0.00034302	0.00037251	0.00092025	0.00096155	0.0015218	0.0016257
1976	0.00033769	0.00041006	0.0010027	0.0010279	0.0014642	0.0016756
1977	0.00038784	0.0003218	0.0010249	0.0010533	0.0013178	0.0016185
1978	0.00039657	0.00031397	0.00094013	0.0010754	0.0016973	0.0012567
1979	0.00031843	0.00032871	0.00096549	0.0010502	0.0015039	0.0014188
1980	0.00042201	0.00041065	0.0010616	0.0011466	0.0012323	0.0018135
1981	0.00037061	0.00032288	0.0010939	0.00094576	0.0015932	0.0014448
1982	0.00037555	0.00032331	0.0011082	0.00090343	0.0013139	0.0011737
1983	0.00041294	0.00035812	0.00096861	0.0010484	0.0015737	0.00166
1984	0.00038923	0.00033142	0.0010342	0.0011281	0.0013584	0.0013229
1985	0.00038081	0.00027497	0.0010447	0.0010558	0.0013529	0.0013745
1986	0.00036932	0.0003152	0.0011063	0.0010533	0.0014939	0.0016545
1987	0.00033816	0.00029321	0.00098415	0.0010773	0.00136	0.001209
1988	0.00040095	0.00039965	0.00096492	0.0011401	0.0014513	0.0016427
1989	0.00046771	0.00032091	0.0010931	0.00095987	0.0014261	0.0014797
1990	0.00036859	0.00027124	0.0011568	0.00097994	0.001369	0.0013549
1991	0.00039777	0.00036283	0.0011037	0.0011601	0.0015755	0.001733
1992	0.00035737	0.00033004	0.0010622	0.00087813	0.0013276	0.0018059
1993	0.00040036	0.00028502	0.0012948	0.0011001	0.0014949	0.0014251
1994	0.00040506	0.00034243	0.0010081	0.00096124	0.0014235	0.0016223
1995	0.00036126	0.00033665	0.0012023	0.0010558	0.0013323	0.0017307
1996	0.00040312	0.00030837	0.00084978	0.00085284	0.0014019	0.0014687
1997	0.00040957	0.00035275	0.00090524	0.00079197	0.0012316	0.0014912
1998	0.00043468	0.00035616	0.0010633	0.0010727	0.0014404	0.0014857
[truncated: 3,001 more rows]

## Sheet: Fig 2B
frequency	m1	m2	m3	m4	m5	m6
0	5.016e-16	1.8053e-16	5.4966e-16	4.5354e-16	4.0677e-16	3.1042e-16
1	0.00227315	0.0042118	0.0018799	0.0026664	0.0033603	0.0021055
2	0.0034682	0.005177	0.0033089	0.0036275	0.00296	0.0019739
3	0.0038837	0.00481	0.0047974	0.00297	0.0036486	0.0020036
4	0.004217	0.0026238	0.0059289	0.0025051	0.0024733	0.002427
5	0.0035953	0.0021238	0.0045106	0.00268	0.0038508	0.0028106
6	0.00291565	0.0030407	0.0026725	0.0031588	0.0062033	0.0030492
7	0.00351535	0.0026752	0.0019197	0.005111	0.0060054	0.002878
8	0.002687	0.0023913	0.001752	0.003622	0.0056136	0.002423
9	0.00409045	0.0036256	0.0032655	0.0049154	0.0057864	0.0026265
10	0.0048818	0.0044391	0.0040829	0.0056807	0.0040175	0.0027679
11	0.0039623	0.0031065	0.004717	0.0032076	0.0042179	0.0022497
12	0.00365995	0.0040137	0.004948	0.0023719	0.0072992	0.0018185
13	0.0047825	0.0028484	0.0051752	0.0043898	0.0077734	0.0025299
14	0.00426875	0.0028754	0.0034497	0.0050878	0.008713	0.0036963
15	0.0041848	0.0041073	0.0051841	0.0031855	0.0082963	0.0051088
16	0.00313985	0.006057	0.0038792	0.0024005	0.0066054	0.0061247
17	0.0035527	0.0022904	0.0022904	0.004815	0.0041934	0.005546
18	0.0034845	0.003899	0.0024394	0.0045296	0.0064905	0.0040866
19	0.0024236	0.0034036	0.0019738	0.0028734	0.0087115	0.0056395
20	0.0023922	0.0021871	0.0018822	0.0029022	0.0080159	0.0066401
21	0.0026761	0.0028417	0.0027147	0.0026375	0.007141	0.0065021
22	0.0038264	0.0030029	0.0020928	0.00556	0.0054587	0.0064027
23	0.0033899	0.0039831	0.002355	0.0044248	0.003512	0.0078986
24	0.00381445	0.0033168	0.0031942	0.0044347	0.0033726	0.007035
25	0.00276175	0.0030591	0.0021626	0.0033609	0.0064744	0.005874
26	0.0029336	0.0024987	0.0018786	0.0039886	0.0072408	0.0070859
27	0.00276635	0.0026612	0.0021152	0.0034175	0.0053652	0.005533
28	0.0037529	0.0026507	0.0019257	0.0055801	0.0045063	0.0048558
29	0.0030771	0.0043226	0.0020875	0.0040667	0.0033005	0.004465
30	0.0027664	0.0023896	0.0020625	0.0034703	0.0029683	0.0047475
31	0.00274935	0.0024001	0.0023343	0.0031644	0.0023189	0.0031229
32	0.0022577	0.0029374	0.0022175	0.0022979	0.0043597	0.0035894
33	0.00380235	0.0024108	0.0021901	0.0054146	0.0029859	0.0038716
34	0.0021126	0.0043883	0.0022768	0.0019484	0.003137	0.0022184
35	0.00353265	0.0025789	0.0024421	0.0046232	0.0044089	0.0035789
36	0.0021082	0.0030871	0.0017013	0.0025151	0.0022473	0.0025524
37	0.00284935	0.0028115	0.0024608	0.0032379	0.0030425	0.0024083
38	0.0027119	0.0040062	0.00249	0.0029338	0.0028734	0.001863
39	0.002422	0.002536	0.0024581	0.0023859	0.0046353	0.0027124
40	0.0037611	0.002916	0.0034542	0.004068	0.0032754	0.0025136
41	0.0023666	0.0054137	0.0019838	0.0027494	0.0034584	0.0025705
42	0.0029467	0.0023865	0.0031974	0.002696	0.0039904	0.0038202
43	0.0034478	0.0041928	0.0024859	0.0044097	0.0017324	0.0024071
44	0.0032349	0.0050484	0.0033441	0.0031257	0.0027048	0.0023456
45	0.0049192	0.0052208	0.0042096	0.0056288	0.0028692	0.0016855
46	0.00333205	0.0077772	0.0022656	0.0043985	0.004002	0.0029784
47	0.00370735	0.0063057	0.0044971	0.0029176	0.0019078	0.0027544
48	0.0029906	0.0078844	0.0020954	0.0038858	0.0036766	0.0024036
49	0.00390155	0.00733	0.004535	0.0032681	0.0022402	0.0028872
50	0.00341255	0.0075427	0.0021513	0.0046738	0.0043742	0.0024077
51	0.00517725	0.007892	0.0028021	0.0075524	0.003915	0.0029066
52	0.0054037	0.016574	0.0021311	0.0086763	0.0019542	0.0019743
53	0.0119842	0.020246	0.0039874	0.019981	0.0025899	0.0022288
54	0.00378395	0.031697	0.003659	0.0039089	0.0022574	0.001524
55	0.0061662	0.024936	0.0085249	0.0038075	0.0037848	0.0046551
56	0.00590085	0.024212	0.0079522	0.0038495	0.010954	0.003648
57	0.00874405	0.011875	0.013517	0.0039711	0.016139	0.0029396
58	0.00821145	0.01504	0.013858	0.0025649	0.012667	0.0051224
59	0.00393645	0.0085771	0.0039754	0.0038975	0.0079398	0.0045218
60	0.0021012	0.0082961	0.0016796	0.0025228	0.0031414	0.0076536
61	0.00396525	0.0062047	0.0041125	0.003818	0.0047819	0.0066168
62	0.0022347	0.0057894	0.0017289	0.0027405	0.0041512	0.0060128
63	0.0048962	0.010532	0.0055276	0.0042648	0.0050085	0.0048276
64	0.0034446	0.0051628	0.003212	0.0036772	0.0050693	0.0030885
65	0.00355455	0.0084487	0.0042427	0.0028664	0.0043377	0.0049541
66	0.0045029	0.0045135	0.0045309	0.0044749	0.0032287	0.005655
67	0.0040195	0.0058138	0.003284	0.004755	0.0041074	0.0038207
68	0.0042396	0.0074978	0.0042715	0.0042077	0.004975	0.0045833
69	0.0051295	0.0070134	0.0049417	0.0053173	0.0047767	0.0052392
70	0.00452425	0.0032378	0.0045916	0.0044569	0.0048613	0.0049855
71	0.00455515	0.0046319	0.0054745	0.0036358	0.0048065	0.0055892
72	0.0045376	0.0037115	0.0042335	0.0048417	0.0052786	0.0044441
73	0.00385435	0.0029377	0.0045559	0.0031528	0.0055464	0.004569
74	0.0036646	0.0067776	0.0040672	0.003262	0.006622	0.0055634
75	0.00449945	0.0032528	0.0048125	0.0041864	0.0046912	0.0061318
76	0.00357445	0.0052896	0.0031473	0.0040016	0.0045643	0.0055958
77	0.0052854	0.0043324	0.0054311	0.0051397	0.0050513	0.0047076
78	0.00491985	0.0036558	0.0051125	0.0047272	0.0061371	0.0053844
79	0.0044471	0.0027566	0.0044918	0.0044024	0.0050905	0.0074685
80	0.0065319	0.002758	0.0069547	0.0061091	0.004701	0.0062276
81	0.00521345	0.0034372	0.0051331	0.0052938	0.0060788	0.005059
82	0.0059653	0.0034608	0.0060422	0.0058884	0.0052337	0.005251
83	0.0062369	0.0022766	0.0060032	0.0064706	0.005121	0.0066476
84	0.006117	0.0019294	0.0057591	0.0064749	0.005189	0.0065009
85	0.00599575	0.0034532	0.0058359	0.0061556	0.0053935	0.0053318
86	0.0050071	0.0021661	0.0057589	0.0042553	0.0070795	0.0048012
87	0.00499055	0.0041208	0.0062268	0.0037543	0.0061757	0.0056619
88	0.00565725	0.0028942	0.005334	0.0059805	0.0065002	0.0057922
89	0.005931	0.0029613	0.0059304	0.0059316	0.0063678	0.0056032
90	0.0063113	0.002776	0.0053942	0.0072284	0.0060867	0.005423
91	0.0054322	0.0035127	0.0055921	0.0052723	0.0055218	0.0057438
92	0.0048086	0.0032275	0.0051133	0.0045039	0.0052064	0.0064238
93	0.0053047	0.0036548	0.0066279	0.0039815	0.0056355	0.0061543
94	0.0066876	0.0023138	0.0077813	0.0055939	0.005882	0.0058281
95	0.00548275	0.003174	0.0065956	0.0043699	0.006149	0.0060946
96	0.00528965	0.0025731	0.0054269	0.0051524	0.0058168	0.0061483
97	0.00577845	0.0030663	0.0059347	0.0056222	0.003988	0.0072736
98	0.0058996	0.0026285	0.0067756	0.0050236	0.0054441	0.0073401
99	0.0064974	0.0029632	0.0066933	0.0063015	0.0069658	0.0067017
100	0.0068652	0.0036086	0.0074691	0.0062613	0.0068105	0.0069289
101	0.00713495	0.003991	0.0073062	0.0069637	0.0061956	0.006342
102	0.00623535	0.0024507	0.0064576	0.0060131	0.0054544	0.0055521
103	0.0048201	0.0025079	0.0046764	0.0049638	0.0061006	0.0056349
104	0.0063134	0.0029344	0.0070889	0.0055379	0.0065686	0.0066559
105	0.00684795	0.0037078	0.0070469	0.006649	0.0070267	0.0068537
106	0.00605	0.0020852	0.0062907	0.0058093	0.0077042	0.0059445
107	0.00707015	0.0035149	0.0067228	0.0074175	0.0066554	0.0055468
108	0.00592385	0.0021772	0.0059148	0.0059329	0.0050302	0.0060451
109	0.00516635	0.002499	0.0051502	0.0051825	0.0052454	0.0065808
110	0.0052129	0.0037747	0.005397	0.0050288	0.0045272	0.0067383
111	0.0069375	0.0041731	0.0072995	0.0065755	0.0052391	0.0076538
112	0.00596515	0.0023801	0.0062614	0.0056689	0.0071585	0.0071529
113	0.0058998	0.0028911	0.0050524	0.0067472	0.0076149	0.0060452
114	0.0062032	0.0028794	0.0057319	0.0066745	0.0068507	0.0061695
115	0.006521	0.0033221	0.0073506	0.0056914	0.0054658	0.0064158
116	0.00714745	0.003055	0.0076241	0.0066708	0.0050275	0.0074444
117	0.00680875	0.0031063	0.0068925	0.006725	0.006646	0.0084175
118	0.00706595	0.0024045	0.0063944	0.0077375	0.007831	0.0082714
119	0.0066324	0.0026548	0.0053507	0.0079141	0.010094	0.0066861
120	0.00728205	0.0023611	0.0059528	0.0086113	0.0094501	0.0053587
121	0.0074036	0.0023314	0.0073643	0.0074429	0.0068414	0.0070278
122	0.0067268	0.0025492	0.0061764	0.0072772	0.0063854	0.00836
123	0.0081681	0.0022693	0.0073585	0.0089777	0.0059787	0.0081984
124	0.0074159	0.0023545	0.0065714	0.0082604	0.0066262	0.0076463
125	0.00817125	0.0029265	0.0069541	0.0093884	0.0079735	0.0077053
126	0.00824185	0.0024466	0.0078936	0.0085901	0.0074185	0.006118
127	0.009221	0.0029093	0.010057	0.008385	0.0070431	0.0061038
128	0.00821165	0.0031117	0.0096568	0.0067665	0.004926	0.0080665
129	0.00772945	0.0027645	0.007455	0.0080039	0.0045642	0.0088058
130	0.008833	0.0033496	0.0089718	0.0086942	0.0074981	0.0081038
131	0.0084758	0.0040991	0.0078003	0.0091513	0.0087052	0.0069761
132	0.0080142	0.00285	0.0075594	0.008469	0.008264	0.0060803
133	0.0097426	0.0024289	0.010481	0.0090042	0.0068156	0.0069363
134	0.00916025	0.0019112	0.010083	0.0082375	0.0051333	0.0081014
135	0.0085049	0.0019775	0.007542	0.0094678	0.0061058	0.0091118
136	0.0090068	0.0026852	0.0074896	0.010524	0.0086159	0.0091553
137	0.010091	0.0036345	0.01002	0.010162	0.0092082	0.0079102
138	0.0104011	0.0025908	0.0091571	0.011645	0.0082691	0.0068664
139	0.012069	0.002402	0.0094269	0.014711	0.0080584	0.0083153
140	0.013422	0.0035451	0.011518	0.015326	0.0077803	0.009215
141	0.0146155	0.0042918	0.011445	0.017786	0.0074051	0.009924
142	0.0149334	0.004694	0.0093347	0.020532	0.0084224	0.010502
143	0.0178725	0.0044494	0.011314	0.024431	0.010016	0.0099845
144	0.020151	0.0056579	0.012481	0.027821	0.010537	0.0086665
145	0.022082	0.0072819	0.012107	0.032057	0.010263	0.0089998
146	0.0263305	0.0094652	0.016007	0.036654	0.010543	0.011025
147	0.032166	0.0092171	0.020053	0.044279	0.01085	0.011775
148	0.0366485	0.0097245	0.022029	0.051268	0.012141	0.012224
149	0.036974	0.013781	0.024857	0.049091	0.015908	0.012318
150	0.0365455	0.016455	0.034387	0.038704	0.020407	0.012833
151	0.037372	0.021192	0.047353	0.027391	0.024011	0.015226
152	0.040147	0.024671	0.059315	0.020979	0.027439	0.019122
153	0.0372255	0.024191	0.058514	0.015937	0.030663	0.024581
154	0.028035	0.02242	0.042853	0.013217	0.037144	0.030966
155	0.019924	0.0213	0.028862	0.010986	0.042914	0.035258
156	0.0149676	0.01851	0.021717	0.0082182	0.039373	0.040275
157	0.012061	0.016316	0.017361	0.0067609	0.028859	0.04519
158	0.0106677	0.013238	0.01426	0.0070753	0.021386	0.040437
159	0.0108323	0.013115	0.014587	0.0070776	0.018387	0.031766
160	0.0110866	0.013928	0.014637	0.0075362	0.01891	0.029563
161	0.0111679	0.012461	0.014627	0.0077089	0.018965	0.030578
162	0.0112309	0.0094124	0.014754	0.0077077	0.017282	0.028922
163	0.0110741	0.012961	0.015303	0.0068451	0.014288	0.024692
164	0.0101549	0.013109	0.014751	0.0055589	0.012562	0.021203
165	0.0086658	0.014866	0.012362	0.0049696	0.011317	0.019304
166	0.00841235	0.013899	0.01024	0.0065847	0.010199	0.01794
167	0.00937015	0.014537	0.011113	0.0076273	0.0095023	0.016481
168	0.0078275	0.014474	0.0089813	0.0066737	0.0085328	0.014818
169	0.00719365	0.01372	0.0079068	0.0064805	0.0080887	0.014466
170	0.00726795	0.015789	0.0086263	0.0059096	0.0078246	0.01354
171	0.00693065	0.014476	0.0074027	0.0064586	0.0075397	0.011489
172	0.00699765	0.012895	0.0082951	0.0057002	0.0068179	0.0095185
173	0.00615845	0.011014	0.0068831	0.0054338	0.0072268	0.0096158
174	0.0066876	0.013197	0.0070856	0.0062896	0.0070347	0.00927
175	0.0067785	0.013719	0.0069609	0.0065961	0.0062153	0.0088269
176	0.00588335	0.011263	0.005058	0.0067087	0.0056742	0.0093132
177	0.0053327	0.009949	0.0045164	0.006149	0.0060272	0.0087058
178	0.00462335	0.0093239	0.0045349	0.0047118	0.0062959	0.0065346
179	0.00446465	0.012187	0.0046178	0.0043115	0.0051824	0.005533
180	0.0042855	0.010468	0.0045064	0.0040646	0.0046144	0.0064171
181	0.00438115	0.007346	0.0049128	0.0038495	0.0039652	0.0062087
182	0.00449185	0.008661	0.0060966	0.0028871	0.0039083	0.0059138
183	0.0044215	0.0090437	0.0060733	0.0027697	0.0047908	0.0068546
184	0.0040366	0.0089987	0.0049947	0.0030785	0.0048255	0.0071155
185	0.00357155	0.0064297	0.0037516	0.0033915	0.0043952	0.005605
186	0.00314035	0.0065434	0.0030387	0.003242	0.0041586	0.0043593
187	0.0036878	0.0068167	0.0039596	0.003416	0.0041535	0.0042202
188	0.00310585	0.0060821	0.003908	0.0023037	0.0040447	0.0044593
189	0.00332185	0.0051729	0.0031386	0.0035051	0.0029373	0.0048462
190	0.00321505	0.0038005	0.0035634	0.0028667	0.0036179	0.0049611
191	0.00319465	0.0043312	0.0040973	0.002292	0.0036341	0.0043281
192	0.0035563	0.0056106	0.0043723	0.0027403	0.0042378	0.0033799
193	0.00352325	0.0061897	0.0040975	0.002949	0.0044268	0.003069
194	0.00403885	0.0056911	0.0040566	0.0040211	0.0045208	0.0028954
195	0.0028757	0.0044256	0.0028425	0.0029089	0.0040293	0.0024366
196	0.00317375	0.0031113	0.0026103	0.0037372	0.0043715	0.0022773
197	0.0031701	0.002331	0.0029722	0.003368	0.0045868	0.0028337
198	0.00364845	0.0031979	0.0028623	0.0044346	0.0032356	0.0030532
199	0.0038909	0.0036198	0.0029738	0.004808	0.0024678	0.0033632
200	0.00464625	0.0033833	0.0036224	0.0056701	0.0027984	0.0036897
201	0.00421595	0.0035998	0.0033247	0.0051072	0.0034916	0.004022
202	0.0044445	0.0040159	0.0036623	0.0052267	0.0030918	0.0037699
203	0.00456125	0.0043734	0.0042098	0.0049127	0.003439	0.0029001
204	0.00493485	0.0032936	0.0040922	0.0057775	0.0034143	0.0026108
205	0.0042031	0.0027731	0.0029701	0.0054361	0.0030032	0.0032869
206	0.0039788	0.0043722	0.0027758	0.0051818	0.0021137	0.0036342
207	0.0035464	0.0051501	0.0028545	0.0042383	0.0019482	0.0036925
208	0.00335425	0.0054586	0.0023011	0.0044074	0.0021445	0.0033204
209	0.0035265	0.0062274	0.0029053	0.0041477	0.003268	0.0033696
210	0.0038475	0.0072742	0.0034901	0.0042049	0.0033704	0.0030133
211	0.0033578	0.0077227	0.0029604	0.0037552	0.0034992	0.002559
212	0.00339765	0.0076175	0.0027816	0.0040137	0.0034534	0.0023065
213	0.0038695	0.0073623	0.0037447	0.0039943	0.0035163	0.0024663
214	0.00393425	0.0078228	0.0041575	0.003711	0.0035028	0.002739
215	0.00385145	0.0072091	0.0032908	0.0044121	0.0035969	0.0028287
216	0.00330265	0.0073268	0.0028594	0.0037459	0.0038884	0.0025967
217	0.003356	0.00763	0.0032438	0.0034682	0.0039783	0.0024596
218	0.0034898	0.0072685	0.0031776	0.003802	0.0032758	0.0032412
219	0.0032519	0.0062738	0.0031324	0.0033714	0.0026305	0.0040511
220	0.00347185	0.0044039	0.0030323	0.0039114	0.0020039	0.0041391
221	0.00351535	0.0048737	0.003181	0.0038497	0.0024122	0.003696
222	0.0035779	0.0046359	0.0034892	0.0036666	0.0027523	0.0032336
223	0.00355345	0.0055822	0.0037273	0.0033796	0.002281	0.0029081
224	0.0033542	0.0053807	0.0031738	0.0035346	0.0020107	0.0025346
225	0.00314635	0.0047524	0.0026394	0.0036533	0.0018419	0.0024825
226	0.00328	0.0047792	0.0031382	0.0034218	0.002206	0.0030701
227	0.0029742	0.0038438	0.0027296	0.0032188	0.0027068	0.003523
228	0.0029479	0.0047024	0.0028177	0.0030781	0.00418	0.0033701
229	0.0034406	0.0054383	0.0035021	0.0033791	0.0049988	0.002789
230	0.0035416	0.0041542	0.0035595	0.0035237	0.0044001	0.0023062
231	0.0033323	0.0044539	0.0032408	0.0034238	0.0034712	0.0023047
232	0.0033819	0.0036683	0.0033253	0.0034385	0.0027206	0.003053
233	0.00369115	0.0028618	0.0038301	0.0035522	0.0021728	0.0037282
234	0.00418745	0.0035717	0.0030089	0.005366	0.0020503	0.0039087
235	0.00422095	0.0040289	0.0033824	0.0050595	0.0019255	0.0031258
236	0.0049027	0.0053203	0.0041434	0.005662	0.0022453	0.0026573
237	0.0046606	0.0054449	0.0040369	0.0052843	0.0023936	0.0031331
238	0.00368725	0.0048615	0.0030228	0.0043517	0.0020919	0.0041009
239	0.00266435	0.0051983	0.0024888	0.0028399	0.001687	0.0044498
240	0.00284215	0.0048316	0.0029175	0.0027668	0.002758	0.0038494
241	0.00315905	0.0056398	0.003543	0.0027751	0.0037377	0.002887
242	0.00349755	0.0062597	0.0039335	0.0030616	0.0041569	0.0024335
243	0.00361525	0.0054035	0.0041508	0.0030797	0.0041195	0.0031258
244	0.00445975	0.0054591	0.0050833	0.0038362	0.0039789	0.0037628
245	0.0043842	0.0048683	0.004564	0.0042044	0.003607	0.00376
246	0.0041304	0.0030093	0.0040266	0.0042342	0.0041623	0.0031551
247	0.0045235	0.0026551	0.0041867	0.0048603	0.0041801	0.0028406
248	0.0047459	0.0027679	0.0038663	0.0056255	0.0042668	0.0029861
249	0.00480165	0.0031715	0.0039986	0.0056047	0.0040022	0.0035086
250	0.00457875	0.0049752	0.0043917	0.0047658	0.0032395	0.0039023
251	0.00441795	0.0052401	0.0044419	0.004394	0.0023881	0.0045109
252	0.0045368	0.0046391	0.0050504	0.0040232	0.002466	0.0052198
253	0.0044054	0.0051931	0.004729	0.0040818	0.002951	0.0051625
254	0.004372	0.0038836	0.0043594	0.0043846	0.0036433	0.0040786
255	0.0048698	0.0055353	0.004476	0.0052636	0.0035296	0.0034016
256	0.00631325	0.0069703	0.0067	0.0059265	0.003681	0.0043702
257	0.00678475	0.0058758	0.0068034	0.0067661	0.0030615	0.0062543
258	0.00597745	0.0055261	0.0057947	0.0061602	0.0029543	0.006967
259	0.00587915	0.0052377	0.0048954	0.0068629	0.0031574	0.0062138
260	0.00591685	0.0035354	0.0059246	0.0059091	0.0043835	0.0045931
261	0.00668805	0.0056628	0.0069605	0.0064156	0.0051818	0.004004
262	0.0073952	0.0072345	0.0086326	0.0061578	0.0052266	0.0056112
263	0.0073233	0.0078923	0.0093139	0.0053327	0.0042856	0.0073426
264	0.0071347	0.0087021	0.0089112	0.0053582	0.0035413	0.0077648
265	0.0080409	0.0088729	0.0085036	0.0075782	0.0052262	0.0067676
266	0.0083354	0.0074932	0.0081335	0.0085373	0.0065778	0.0051686
267	0.0094056	0.0075947	0.010151	0.0086602	0.0068622	0.0042544
268	0.0103718	0.0074253	0.012169	0.0085747	0.0063596	0.0050361
269	0.0107061	0.006959	0.012915	0.0084972	0.0052154	0.0063449
270	0.0114594	0.0076019	0.01365	0.0092689	0.00461	0.0074319
271	0.0117704	0.0080847	0.013638	0.0099027	0.0055121	0.007847
272	0.0127685	0.009993	0.014881	0.010656	0.0070265	0.0076293
273	0.014475	0.011254	0.017183	0.011767	0.0080398	0.0076586
274	0.0155475	0.0115	0.019965	0.01113	0.0081065	0.0089664
275	0.017534	0.010562	0.02282	0.012248	0.0074747	0.010456
276	0.018934	0.0095917	0.024928	0.01294	0.0068205	0.011837
277	0.020438	0.009417	0.025751	0.015125	0.0069509	0.012252
278	0.022896	0.0084759	0.027774	0.018018	0.0084642	0.012513
279	0.024543	0.0098879	0.029578	0.019508	0.010967	0.013637
280	0.0243775	0.01102	0.029452	0.019303	0.012772	0.015414
281	0.0237395	0.012617	0.028104	0.019375	0.0138	0.0178
282	0.0235735	0.011926	0.026943	0.020204	0.014767	0.01966
283	0.0237575	0.011417	0.02555	0.021965	0.015053	0.02074
284	0.0231215	0.011554	0.024217	0.022026	0.0162	0.021192
285	0.02298	0.010645	0.022625	0.023335	0.017896	0.021657
286	0.0216265	0.010445	0.020366	0.022887	0.019651	0.022641
287	0.0198725	0.010603	0.017411	0.022334	0.021143	0.022964
288	0.01712	0.010789	0.014289	0.019951	0.021081	0.022395
289	0.0155595	0.011116	0.013336	0.017783	0.019841	0.021354
290	0.015033	0.011771	0.013015	0.017051	0.018233	0.019665
291	0.0133975	0.012188	0.011926	0.014869	0.015989	0.017277
292	0.0121185	0.01167	0.010633	0.013604	0.014173	0.015159
293	0.0113275	0.014179	0.010149	0.012506	0.01392	0.013824
294	0.0101882	0.0144	0.0091315	0.011245	0.014338	0.012958
295	0.00915485	0.015727	0.0080457	0.010264	0.012829	0.012301
296	0.00918375	0.017371	0.0075755	0.010792	0.011319	0.011643
297	0.0086603	0.019283	0.0075108	0.0098098	0.0098042	0.010616
298	0.0082092	0.020148	0.0072158	0.0092026	0.0085225	0.0086404
299	0.0076245	0.019416	0.0070604	0.0081886	0.0086144	0.0077475
300	0.00711265	0.017297	0.0066508	0.0075745	0.0086988	0.0074816
301	0.00706025	0.014917	0.0062995	0.007821	0.0082755	0.0079772
302	0.0060204	0.013418	0.0058236	0.0062172	0.0071566	0.0081088
303	0.00692025	0.013612	0.0061296	0.0077109	0.0067877	0.007962
304	0.0074041	0.012847	0.0070171	0.0077911	0.0061745	0.0069018
305	0.0074813	0.012069	0.0079793	0.0069833	0.0053246	0.0058432
306	0.0072792	0.011774	0.0073941	0.0071643	0.0048597	0.005925
307	0.00665755	0.011107	0.0066216	0.0066935	0.0049018	0.0062527
308	0.00662095	0.010447	0.0068252	0.0064167	0.0049419	0.0065326
309	0.006628	0.011098	0.0068956	0.0063604	0.0049578	0.006315
310	0.0067418	0.012837	0.0068183	0.0066653	0.0055319	0.005986
311	0.00611405	0.015408	0.0061732	0.0060549	0.0060733	0.0055583
312	0.006059	0.014481	0.0063859	0.0057321	0.0063468	0.005219
313	0.00587865	0.013417	0.006421	0.0053363	0.0059583	0.0055383
314	0.00626835	0.013203	0.0068241	0.0057126	0.0053472	0.0057524
315	0.00647885	0.012219	0.0071523	0.0058054	0.0042567	0.0054482
316	0.00607855	0.010573	0.0068113	0.0053458	0.004142	0.0054181
317	0.00565955	0.010976	0.0056973	0.0056218	0.0047222	0.0051247
318	0.0051244	0.010051	0.0053916	0.0048572	0.0054398	0.0050459
319	0.0052683	0.0089257	0.0060172	0.0045194	0.0054229	0.0049837
320	0.00519525	0.0077975	0.0059273	0.0044632	0.0050865	0.0051172
321	0.0058416	0.007684	0.0062153	0.0054679	0.0047777	0.0054469
322	0.00615615	0.0076807	0.0067482	0.0055641	0.0042978	0.0055394
323	0.00578995	0.0079864	0.0064393	0.0051406	0.0042885	0.0055157
324	0.00554865	0.0076407	0.0063201	0.0047772	0.0041308	0.0051827
325	0.00467335	0.0069735	0.0056897	0.003657	0.0035608	0.0051245
326	0.00428275	0.0073311	0.0049691	0.0035964	0.0029525	0.0049
327	0.0038769	0.0066768	0.0039853	0.0037685	0.0021966	0.0046121
328	0.0037442	0.0060155	0.0040299	0.0034585	0.0028633	0.0047417
329	0.0041416	0.0058178	0.004362	0.0039212	0.0039787	0.0048823
330	0.00414835	0.0040431	0.0045577	0.003739	0.0045966	0.0049424
331	0.0040942	0.00398	0.0047821	0.0034063	0.0046285	0.0048878
332	0.0039559	0.0034775	0.0050253	0.0028865	0.0041018	0.0045561
333	0.0037181	0.0026585	0.0044549	0.0029813	0.0038723	0.0041462
334	0.00326785	0.0025936	0.0039704	0.0025653	0.0034406	0.0039902
335	0.0029553	0.0022095	0.0037422	0.0021684	0.0040719	0.0037267
336	0.0036215	0.0025244	0.0047686	0.0024744	0.0048292	0.003726
337	0.00435875	0.0023596	0.0055819	0.0031356	0.0049629	0.0039634
338	0.0043213	0.0024243	0.0052223	0.0034203	0.0045924	0.0041157
339	0.0037002	0.0032385	0.0044744	0.002926	0.0034203	0.004425
340	0.00391765	0.003796	0.0041803	0.003655	0.0029836	0.004684
341	0.00393035	0.0031455	0.0047736	0.0030871	0.0029964	0.0048884
342	0.0041071	0.0032233	0.0053063	0.0029079	0.0029706	0.0046157
343	0.004086	0.0033394	0.0052473	0.0029247	0.003196	0.0041014
344	0.00406375	0.0027877	0.0051696	0.0029579	0.0028348	0.0037384
345	0.0040787	0.0028697	0.0049105	0.0032469	0.0023226	0.0034955
346	0.004063	0.0035932	0.0049201	0.0032059	0.0018176	0.0030895
347	0.0044125	0.002533	0.0053633	0.0034617	0.002228	0.0032872
348	0.0046068	0.0028571	0.0047591	0.0044545	0.0029861	0.0037112
349	0.00475975	0.0027939	0.0043913	0.0051282	0.0029025	0.0039991
350	0.00483105	0.0032408	0.0042377	0.0054244	0.0028078	0.0037131
351	0.0043056	0.0038344	0.0036212	0.00499	0.0021837	0.0031473
352	0.003886	0.0031689	0.0035092	0.0042628	0.002495	0.002948
353	0.0039149	0.0034071	0.0036258	0.004204	0.0030603	0.0033926
354	0.0042977	0.0046589	0.0040199	0.0045755	0.0031171	0.0037281
355	0.00471275	0.0049184	0.0045122	0.0049133	0.0028884	0.0040022
356	0.00517005	0.0042739	0.005608	0.0047321	0.0027198	0.00379
357	0.00577925	0.0048049	0.005555	0.0060035	0.0029298	0.0037509
358	0.00562425	0.0025407	0.0054342	0.0058143	0.0032931	0.0039717
359	0.00609435	0.0031227	0.0057509	0.0064378	0.0037741	0.0041539
360	0.00588505	0.0030701	0.0059458	0.0058243	0.0042224	0.0040135
361	0.0056352	0.0037539	0.0053749	0.0058955	0.0038655	0.0036746
362	0.0048734	0.003063	0.0047968	0.00495	0.0031081	0.0032351
363	0.0055352	0.0027889	0.0046822	0.0063882	0.0034563	0.0031231
364	0.00570355	0.0029067	0.004991	0.0064161	0.0037402	0.0031228
365	0.00558595	0.0037275	0.0046027	0.0065692	0.0038798	0.0032187
366	0.00493075	0.0041031	0.0036674	0.0061941	0.0041427	0.0034218
367	0.00450035	0.003733	0.0034696	0.0055311	0.0039718	0.0035617
368	0.00472635	0.0026318	0.0039771	0.0054756	0.0039619	0.0042302
369	0.0054605	0.0027613	0.0047503	0.0061707	0.0039254	0.0049394
370	0.00554305	0.0034148	0.0052417	0.0058444	0.0040274	0.004837
371	0.00623485	0.0024842	0.0064487	0.006021	0.0043885	0.0043113
372	0.00607655	0.0020974	0.0067322	0.0054209	0.0047838	0.004719
373	0.00574805	0.0029073	0.0063752	0.0051209	0.0042552	0.0050584
374	0.00597035	0.0021458	0.0062066	0.0057341	0.0043488	0.0047453
375	0.0067879	0.0020684	0.0067509	0.0068249	0.0038042	0.0040906
376	0.00593675	0.0030924	0.0060797	0.0057938	0.0037413	0.0034859
377	0.00563515	0.0034335	0.0051917	0.0060786	0.0046116	0.0037863
378	0.005063	0.0030855	0.0043323	0.0057937	0.0048126	0.0040178
379	0.00579315	0.0033878	0.0047671	0.0068192	0.0039985	0.0041307
380	0.00602355	0.0034923	0.0054915	0.0065556	0.0028998	0.0041191
381	0.0056347	0.0038811	0.0057601	0.0055093	0.0028968	0.0039594
382	0.0055201	0.0051824	0.0060358	0.0050044	0.0034738	0.0045061
383	0.0063378	0.004974	0.006406	0.0062696	0.0037795	0.0053725
384	0.00691345	0.0048566	0.0067042	0.0071227	0.0044154	0.0057136
385	0.00714325	0.0064905	0.0075698	0.0067167	0.0050834	0.0056492
386	0.0067935	0.0090477	0.0079109	0.0056761	0.0051746	0.0056613
387	0.00669825	0.007993	0.0074555	0.005941	0.0049051	0.006156
388	0.00652985	0.00736	0.0063968	0.0066629	0.0049502	0.0065231
389	0.0066345	0.0082596	0.0065324	0.0067366	0.0046474	0.00546
390	0.00597345	0.010457	0.0067946	0.0051523	0.0041836	0.005057
391	0.00538005	0.0090873	0.0065701	0.00419	0.0034965	0.0055989
392	0.00572125	0.008351	0.0067207	0.0047218	0.0031756	0.0058784
393	0.00658265	0.0081953	0.0072286	0.0059367	0.0029978	0.0057311
394	0.0062499	0.0097424	0.0076517	0.0048481	0.0030038	0.0053669
395	0.00600925	0.009758	0.0077203	0.0042982	0.00317	0.0058247
396	0.00679865	0.0084438	0.0076982	0.0058991	0.0043136	0.0060963
397	0.0070925	0.0078135	0.0081822	0.0060028	0.00576	0.0056862
398	0.007278	0.0075637	0.0087555	0.0058005	0.0058536	0.0050901
399	0.00679825	0.0074665	0.0086859	0.0049106	0.0051662	0.0043466
400	0.0069125	0.0074457	0.0088247	0.0050003	0.0038669	0.0043885
401	0.0080273	0.0071911	0.0091183	0.0069363	0.0036748	0.0046671
402	0.0085794	0.0065398	0.01006	0.0070988	0.0035971	0.0048257
403	0.0085013	0.0096432	0.011378	0.0056246	0.0036521	0.0051211
404	0.00895165	0.0095161	0.012235	0.0056683	0.0039727	0.0058568
405	0.0098184	0.007447	0.012134	0.0075028	0.0049841	0.0067118
406	0.0093447	0.0075589	0.011573	0.0071164	0.0054678	0.0068139
407	0.00835105	0.0083586	0.01069	0.0060121	0.0056002	0.0067671
408	0.00801645	0.009053	0.009857	0.0061759	0.0059868	0.0070591
409	0.00844355	0.009232	0.0098399	0.0070472	0.0071991	0.0071305
410	0.00892705	0.0078461	0.010653	0.0072011	0.0088052	0.0071975
411	0.00806365	0.0078536	0.010688	0.0054393	0.0091397	0.0073382
412	0.0081715	0.0088099	0.011257	0.005086	0.0081954	0.0082946
413	0.0088604	0.0083969	0.012202	0.0055188	0.0066893	0.0095885
414	0.0088483	0.0095017	0.01138	0.0063166	0.0064044	0.010277
415	0.0090967	0.010433	0.011819	0.0063744	0.008083	0.010622
416	0.0098996	0.0095402	0.012872	0.0069272	0.008613	0.010432
417	0.0111306	0.0076982	0.013647	0.0086142	0.0080047	0.010086
418	0.011642	0.0079847	0.014724	0.0085601	0.0070283	0.009959
419	0.0120248	0.0089808	0.016474	0.0075756	0.0071302	0.010211
420	0.0132159	0.0083526	0.019453	0.0069787	0.0065926	0.011555
421	0.0148365	0.0068738	0.021982	0.007691	0.0068067	0.012648
422	0.0162743	0.0080283	0.023717	0.0088317	0.0081423	0.013733
423	0.0171144	0.009971	0.026	0.0082287	0.0081477	0.013562
424	0.0192136	0.010789	0.02881	0.0096173	0.00761	0.014037
425	0.0209707	0.010104	0.03218	0.0097615	0.0061992	0.015135
426	0.0208795	0.0098287	0.033082	0.0086769	0.0057708	0.015873
427	0.0214138	0.010301	0.034762	0.0080656	0.0074132	0.016922
428	0.0224721	0.011133	0.03627	0.0086743	0.0099915	0.016851
429	0.023691	0.01108	0.036882	0.0105	0.010686	0.016502
430	0.0241425	0.012463	0.038184	0.010101	0.010891	0.015904
431	0.0253485	0.012855	0.039972	0.010725	0.011688	0.016087
432	0.0250258	0.013285	0.04006	0.0099917	0.011302	0.017374
433	0.0243942	0.01314	0.039445	0.0093435	0.009708	0.018149
434	0.0251016	0.014335	0.040895	0.0093083	0.011797	0.018261
435	0.0261656	0.015053	0.04253	0.0098013	0.015119	0.016446
436	0.027052	0.01563	0.042654	0.01145	0.015733	0.015279
437	0.026884	0.016738	0.041479	0.012289	0.013387	0.014133
438	0.026773	0.017409	0.041694	0.011852	0.01172	0.014357
439	0.027602	0.01793	0.043071	0.012133	0.012208	0.015566
440	0.027802	0.018579	0.043812	0.011792	0.012663	0.015885
441	0.0272435	0.019638	0.042265	0.012222	0.01473	0.015425
442	0.026867	0.019628	0.041395	0.012339	0.017312	0.014004
443	0.02674	0.019442	0.040973	0.012507	0.017604	0.013731
444	0.025631	0.019621	0.038957	0.012305	0.014106	0.013159
445	0.024976	0.019589	0.038289	0.011663	0.011647	0.013703
446	0.0243105	0.019581	0.036297	0.012324	0.01204	0.014159
447	0.023599	0.019834	0.034553	0.012645	0.012619	0.014657
448	0.022723	0.018715	0.033494	0.011952	0.012737	0.014363
449	0.022012	0.017085	0.033206	0.010818	0.015406	0.013637
450	0.020991	0.017498	0.031824	0.010158	0.017056	0.01369
451	0.0194792	0.016328	0.029454	0.0095044	0.015345	0.0141
452	0.019817	0.014434	0.029387	0.010247	0.013363	0.014576
453	0.0190306	0.013936	0.028434	0.0096273	0.014852	0.014604
454	0.0187037	0.014292	0.027504	0.0099033	0.016107	0.014602
455	0.0172211	0.01355	0.024594	0.0098482	0.014634	0.013811
456	0.016867	0.013707	0.024037	0.009697	0.014337	0.013694
457	0.0164659	0.013057	0.024173	0.0087588	0.015203	0.014186
458	0.0154353	0.012357	0.022677	0.0081936	0.014168	0.014218
459	0.0144971	0.011514	0.020991	0.0080032	0.013545	0.014014
460	0.0138207	0.011447	0.019797	0.0078444	0.01599	0.01364
461	0.0136064	0.011968	0.018653	0.0085598	0.016555	0.013231
462	0.0128017	0.010923	0.016908	0.0086954	0.013231	0.012194
463	0.0130847	0.012794	0.016921	0.0092484	0.013352	0.012209
464	0.0123172	0.011839	0.016241	0.0083935	0.01562	0.01155
465	0.0117761	0.0092299	0.015716	0.0078362	0.014849	0.011087
466	0.0114608	0.010202	0.014135	0.0087867	0.013791	0.01073
467	0.0118189	0.011053	0.013704	0.0099338	0.016459	0.011138
468	0.0122529	0.011693	0.014934	0.0095718	0.016803	0.010461
469	0.0123606	0.01105	0.015935	0.0087862	0.014407	0.010093
470	0.0125162	0.011132	0.015983	0.0090494	0.014706	0.0099366
471	0.0126262	0.010073	0.015639	0.0096134	0.016512	0.01018
472	0.0124457	0.0093981	0.015632	0.0092594	0.015551	0.01064
473	0.0125472	0.0089549	0.016434	0.0086604	0.013828	0.011346
474	0.0133264	0.0092265	0.017923	0.0087297	0.014912	0.011614
475	0.0128015	0.0096783	0.017405	0.008198	0.014014	0.011003
476	0.0120498	0.010392	0.015693	0.0084066	0.012369	0.010765
477	0.0108263	0.0098886	0.014506	0.0071466	0.012978	0.010258
478	0.0108898	0.008573	0.015538	0.0062416	0.012764	0.0096152
479	0.0102029	0.0069	0.016236	0.0041698	0.011193	0.0092405
480	0.0089305	0.0063747	0.015348	0.002513	0.011378	0.009113
481	0.00832345	0.0044965	0.014225	0.0024219	0.01084	0.0082215
482	0.00894175	0.0051918	0.01471	0.0031735	0.0098009	0.0077044
483	0.00869375	0.0063498	0.014405	0.0029825	0.0094124	0.0069674
484	0.00786415	0.0066964	0.013252	0.0024763	0.0082585	0.0059374
485	0.00755325	0.0075973	0.012625	0.0024815	0.0073283	0.0053798
486	0.00754805	0.0073286	0.011749	0.0033471	0.0082891	0.0051581
487	0.0070842	0.0053886	0.010445	0.0037234	0.0074629	0.0043966
488	0.00732305	0.0047754	0.0096929	0.0049532	0.0064229	0.0047715
489	0.00707405	0.0054685	0.0096226	0.0045255	0.0061259	0.0052181
490	0.0069998	0.0069112	0.0088149	0.0051847	0.0066145	0.0053339
491	0.00686255	0.0062769	0.0084016	0.0053235	0.0075354	0.0049947
492	0.0065494	0.0075632	0.0084401	0.0046587	0.008839	0.0054508
493	0.00653225	0.007847	0.0094988	0.0035657	0.0081062	0.0055386
494	0.0065939	0.007929	0.010118	0.0030698	0.0064034	0.0060493
495	0.00638545	0.0082322	0.009769	0.0030019	0.0070615	0.0061147
496	0.0061892	0.0061219	0.0091949	0.0031835	0.0082539	0.0049797
497	0.00531605	0.0050238	0.0081786	0.0024535	0.0070022	0.0040936
498	0.00590745	0.0045833	0.0090979	0.002717	0.0071511	0.0044036
499	0.0058729	0.0039418	0.0094499	0.0022959	0.0071739	0.0042094
500	0.00593915	0.0058585	0.0085278	0.0033505	0.0065288	0.0033085
501	0.00534085	0.0065165	0.0078502	0.0028315	0.0063014	0.0028516
502	0.0053308	0.0061158	0.0081959	0.0024657	0.0068991	0.0030713
503	0.00512305	0.006502	0.0080595	0.0021866	0.0062419	0.0034072
504	0.0049956	0.0055303	0.007387	0.0026042	0.005589	0.0034538
505	0.0044471	0.0049621	0.0068354	0.0020588	0.0058437	0.0025494
506	0.0051841	0.003754	0.0078267	0.0025415	0.0057961	0.0026943
507	0.0052194	0.0045478	0.0078918	0.002547	0.005102	0.0036792
508	0.00530695	0.00529	0.0080855	0.0025284	0.0044408	0.0038254
509	0.00507555	0.005332	0.0081968	0.0019543	0.0041383	0.0036144
510	0.0049692	0.0047367	0.0077884	0.00215	0.0049494	0.0027653
511	0.0048488	0.0043058	0.0072295	0.0024681	0.00532	0.0020493
512	0.00526885	0.0046108	0.0080264	0.0025113	0.0049273	0.0030946
513	0.00503875	0.004236	0.007745	0.0023325	0.0035941	0.0032858
514	0.00461495	0.0036981	0.0066566	0.0025733	0.0031008	0.0030653
515	0.0048369	0.0036277	0.0067717	0.0029021	0.0034123	0.0026061
516	0.0049664	0.0024693	0.0070924	0.0028404	0.0038348	0.0021578
517	0.00481625	0.0027733	0.0057731	0.0038594	0.0031245	0.0020241
518	0.00409025	0.0031108	0.004853	0.0033275	0.0025375	0.001972
519	0.00381115	0.0030138	0.0046276	0.0029947	0.0030001	0.0016698
520	0.00429035	0.0041796	0.0049257	0.003655	0.0035887	0.0020118
521	0.00350175	0.0040247	0.0050715	0.001932	0.0035158	0.0026246
522	0.00433905	0.0041168	0.0055909	0.0030872	0.003751	0.0024199
523	0.00372825	0.0032324	0.0045964	0.0028601	0.0041842	0.0018304
524	0.00353795	0.0037891	0.0041901	0.0028858	0.0038149	0.0019678
525	0.00344205	0.0048978	0.0036998	0.0031843	0.0031934	0.0023058
526	0.0026555	0.0048586	0.0031487	0.0021623	0.0033415	0.0029334
527	0.002355	0.0042861	0.0020145	0.0026955	0.0043884	0.0028526
528	0.0032152	0.0048084	0.0021666	0.0042638	0.0050272	0.0018884
529	0.0028668	0.0029484	0.0025945	0.0031391	0.0042155	0.0015594
530	0.00279645	0.0031339	0.0024474	0.0031455	0.0035406	0.0018458
531	0.00269465	0.0025916	0.0017815	0.0036078	0.0037998	0.0023507
532	0.00271435	0.0031482	0.0029339	0.0024948	0.0039392	0.0021594
533	0.00355	0.0028395	0.0031407	0.0039593	0.0036241	0.0016183
534	0.00291965	0.0043567	0.002278	0.0035613	0.0038423	0.0014107
535	0.00256425	0.0043654	0.0020245	0.003104	0.0041848	0.0014339
536	0.0035702	0.0035824	0.0022199	0.0049205	0.0038487	0.0013873
537	0.00322255	0.0037068	0.0026815	0.0037636	0.0035154	0.0014684
538	0.00281795	0.0044386	0.0024417	0.0031942	0.0028036	0.0015952
539	0.00316845	0.0052308	0.0020365	0.0043004	0.0018088	0.0014403
540	0.00253415	0.0041915	0.0018398	0.0032285	0.002537	0.0014537
541	0.0032809	0.0043017	0.0015596	0.0050022	0.0028547	0.0015783
542	0.0032772	0.0032354	0.0017767	0.0047777	0.0027784	0.0017873
543	0.00383275	0.0041176	0.0021497	0.0055158	0.0023418	0.0015543
544	0.00432185	0.0028346	0.0014089	0.0072348	0.0018681	0.0013917
545	0.00354465	0.002939	0.0017282	0.0053611	0.0026358	0.0015084
546	0.00406045	0.0034233	0.0024241	0.0056968	0.00319	0.001841
547	0.00461035	0.0032313	0.0026976	0.0065231	0.0024958	0.0017046
548	0.0038686	0.0021041	0.0019499	0.0057873	0.0017498	0.0013586
549	0.00405445	0.0025401	0.001666	0.0064429	0.0025019	0.0016375
550	0.00387095	0.0028311	0.001711	0.0060309	0.0028252	0.0020853
551	0.00465555	0.0032077	0.0018563	0.0074548	0.002292	0.0018741
552	0.00516505	0.0037521	0.0027337	0.0075964	0.0020321	0.0017037
553	0.0050091	0.0036478	0.0028369	0.0071813	0.0039625	0.0015381
554	0.0058739	0.0040321	0.0017758	0.009972	0.0049975	0.0016525
555	0.0052313	0.0047142	0.0018267	0.0086359	0.0042176	0.0015707
556	0.0048252	0.0047957	0.002115	0.0075354	0.0018794	0.0016145
557	0.00525705	0.0049917	0.002069	0.0084451	0.0030977	0.0018559
558	0.0059516	0.0056234	0.0021099	0.0097933	0.004037	0.002265
559	0.00579045	0.006212	0.0022401	0.0093408	0.0025112	0.0021785
560	0.00455445	0.00427	0.0020809	0.007028	0.0022405	0.0018291
561	0.0055441	0.0045215	0.0020959	0.0089923	0.0027858	0.0018858
562	0.0053371	0.0040033	0.0020135	0.0086607	0.0023555	0.0019308
563	0.0051204	0.0045514	0.0020404	0.0082004	0.0017006	0.0015784
564	0.00557415	0.0045651	0.0019973	0.009151	0.0037431	0.0016762
565	0.00549595	0.0029273	0.0020624	0.0089295	0.0051473	0.0018032
566	0.00527995	0.0027674	0.0017933	0.0087666	0.0042742	0.0016547
567	0.0053518	0.0026628	0.0026117	0.0080919	0.0021037	0.0016017
568	0.00546495	0.0025235	0.002762	0.0081679	0.0029678	0.002232
569	0.0048761	0.0023331	0.0021368	0.0076154	0.0033738	0.0024124
570	0.005087	0.00264	0.0020764	0.0080976	0.0024709	0.0020199
571	0.0054739	0.0027023	0.0017327	0.0092151	0.0027069	0.0019221
572	0.00480755	0.0033409	0.0017981	0.007817	0.0049047	0.001963
573	0.0045204	0.003127	0.0017	0.0073408	0.0059915	0.0022366
574	0.00448085	0.0051542	0.0018213	0.0071404	0.0042307	0.002737
575	0.00479435	0.0051546	0.0017885	0.0078002	0.0040146	0.0030441
576	0.00467875	0.0051838	0.0014084	0.0079491	0.0043232	0.0022777
577	0.0046584	0.0051129	0.0019538	0.007363	0.0034012	0.0020116
578	0.00452475	0.0062394	0.0021679	0.0068816	0.0024276	0.0023473
579	0.00401335	0.0068614	0.0016247	0.006402	0.0034014	0.0021791
580	0.0037103	0.0060684	0.0014937	0.0059269	0.0053756	0.0025578
581	0.0036043	0.0056741	0.0015441	0.0056645	0.0049876	0.0027911
582	0.00394785	0.005776	0.0019691	0.0059266	0.0038387	0.002253
583	0.00403495	0.0064217	0.0022129	0.005857	0.0041462	0.0016482
584	0.00386085	0.006105	0.0020593	0.0056624	0.003802	0.0020164
585	0.00381865	0.0051397	0.0028226	0.0048147	0.0031311	0.0021259
586	0.00408275	0.0042105	0.0030872	0.0050783	0.0020312	0.0028726
587	0.00325435	0.00488	0.0020571	0.0044516	0.0029469	0.0031593
588	0.0028837	0.0060463	0.0015489	0.0042185	0.0030233	0.0024812
589	0.00292075	0.0042945	0.0016697	0.0041718	0.0021519	0.0017054
590	0.00336735	0.0028531	0.0019773	0.0047574	0.0028253	0.0018125
591	0.00306105	0.0035003	0.0021381	0.003984	0.0029081	0.001889
592	0.0035377	0.0034626	0.0018288	0.0052466	0.0029874	0.0023557
593	0.00335835	0.0042647	0.00188	0.0048367	0.0022652	0.0030877
594	0.00224415	0.0039863	0.0018202	0.0026681	0.0022792	0.0029675
595	0.00279695	0.0047281	0.0016613	0.0039326	0.0021237	0.0020434
596	0.0030362	0.0036724	0.0019027	0.0041697	0.0022641	0.001707
597	0.0024021	0.0062549	0.0015398	0.0032644	0.0032187	0.0016425
598	0.00274375	0.0086579	0.0015821	0.0039054	0.0027848	0.0017698
599	0.0034983	0.0078843	0.001946	0.0050506	0.0025498	0.0023774
600	0.00288735	0.0063508	0.0015484	0.0042263	0.0019931	0.0024703
601	0.00236915	0.006433	0.0014463	0.003292	0.0019066	0.0020446
602	0.0028532	0.0081553	0.0019022	0.0038042	0.0020159	0.0017612
603	0.00283385	0.0081405	0.0019523	0.0037154	0.0018815	0.0015071
604	0.0025799	0.0074364	0.0016871	0.0034727	0.0025218	0.0015979
605	0.00271315	0.0081061	0.0018036	0.0036227	0.0021666	0.0017113
606	0.0029655	0.0078197	0.0020294	0.0039016	0.0020071	0.0022527
607	0.00309995	0.0075859	0.0029174	0.0032825	0.0020661	0.0023205
608	0.00321575	0.0083862	0.0025111	0.0039204	0.0016197	0.0022081
609	0.0034423	0.0093037	0.0028627	0.0040219	0.0015824	0.0018737
610	0.0031316	0.0075299	0.0030077	0.0032555	0.0026471	0.0017967
611	0.0030626	0.0091669	0.0022231	0.0039021	0.0024867	0.0017091
612	0.0028609	0.0074294	0.0023148	0.003407	0.0019717	0.0022545
613	0.00283195	0.0080165	0.0025277	0.0031362	0.0019473	0.0026931
614	0.00267415	0.0073981	0.0023108	0.0030375	0.0028587	0.0025251
615	0.00251175	0.0079083	0.0020656	0.0029579	0.0023805	0.0019987
616	0.0029529	0.0077531	0.0029278	0.002978	0.0029197	0.0019965
617	0.00317285	0.0075475	0.0025425	0.0038032	0.0045184	0.0020734
618	0.00304715	0.0068085	0.0024881	0.0036062	0.0023466	0.00192
619	0.0026078	0.007284	0.0027433	0.0024723	0.0029886	0.0026388
620	0.00218225	0.0085964	0.0016919	0.0026726	0.0030579	0.0022266
621	0.00229105	0.0073184	0.0015058	0.0030763	0.0023894	0.0017867
622	0.00253735	0.0078184	0.0023851	0.0026896	0.002463	0.0016046
623	0.0025404	0.0072902	0.0027214	0.0023594	0.0024459	0.0017708
624	0.0028388	0.005902	0.0032956	0.002382	0.0023854	0.0018066
625	0.00277055	0.005178	0.0030927	0.0024484	0.0018633	0.0023271
626	0.00240765	0.0060639	0.0020462	0.0027691	0.0021325	0.0020655
627	0.0024248	0.0058375	0.0026858	0.0021638	0.0021567	0.0015683
628	0.00217005	0.0047256	0.0017229	0.0026172	0.0018423	0.001595
629	0.0027362	0.0048404	0.0029727	0.0024997	0.0023245	0.0019819
630	0.0024002	0.0053535	0.002749	0.0020514	0.0018977	0.0015327
631	0.002418	0.0048995	0.0019965	0.0028395	0.0022736	0.0019377
632	0.0023524	0.0049781	0.0026924	0.0020124	0.0017018	0.0025802
633	0.0022545	0.0053983	0.0018836	0.0026254	0.0020563	0.0016988
634	0.00266555	0.0047739	0.0019858	0.0033453	0.0020363	0.0017982
635	0.0021301	0.0051966	0.0020106	0.0022496	0.0019647	0.0021854
636	0.0021082	0.0063855	0.0020164	0.0022	0.001919	0.0019119
637	0.0026596	0.006248	0.0025998	0.0027194	0.0022771	0.0019105
638	0.0020854	0.0045562	0.0016729	0.0024979	0.0020668	0.0027666
639	0.00229125	0.0050973	0.0017016	0.0028809	0.0023976	0.0023961
640	0.0018382	0.0060448	0.0013664	0.00231	0.0020792	0.0016859
641	0.00267795	0.0069491	0.0023262	0.0030297	0.0015746	0.0019479
642	0.0025944	0.0059561	0.0024618	0.002727	0.0018553	0.0021047
643	0.0022633	0.0051722	0.0019249	0.0026017	0.0019958	0.0022121
644	0.0024457	0.0066051	0.0017978	0.0030936	0.0018735	0.002181
645	0.0027324	0.0071276	0.0019362	0.0035286	0.0018719	0.0017096
646	0.0022497	0.0055904	0.0018595	0.0026399	0.0028989	0.0019901
647	0.00266665	0.0051759	0.0019215	0.0034118	0.0022861	0.0018946
648	0.0024983	0.0046012	0.0016707	0.0033259	0.0015306	0.0016626
649	0.002315	0.004869	0.0018145	0.0028155	0.0018487	0.0020862
650	0.0028346	0.0038943	0.0018188	0.0038504	0.0021811	0.002123
651	0.00269155	0.0036692	0.0019275	0.0034556	0.0017479	0.0014714
652	0.0022769	0.002667	0.0015549	0.0029989	0.0020452	0.0022374
653	0.00267035	0.0034051	0.0019796	0.0033611	0.0021298	0.002333
654	0.00235115	0.0019502	0.0019593	0.002743	0.0018367	0.001736
655	0.00276235	0.0018385	0.001805	0.0037197	0.0020087	0.0019033
656	0.0025344	0.0025531	0.0021706	0.0028982	0.0017983	0.0015969
657	0.00232775	0.002305	0.0019916	0.0026639	0.0018652	0.001434
658	0.0022411	0.0026296	0.0015383	0.0029439	0.0017132	0.0018879
659	0.00231875	0.0026079	0.0020007	0.0026368	0.0020662	0.0018794
660	0.0022484	0.0031125	0.0017001	0.0027967	0.0019126	0.0015047
661	0.0026885	0.0036144	0.0022526	0.0031244	0.0020237	0.0014128
662	0.00194035	0.0031536	0.0016946	0.0021861	0.0017155	0.0012373
663	0.00238445	0.0030539	0.0018874	0.0028815	0.0018124	0.0016715
664	0.00241995	0.0039107	0.0023743	0.0024656	0.001949	0.0015236
665	0.0024001	0.0043559	0.0024324	0.0023678	0.0020722	0.0014268
666	0.002016	0.0028507	0.0014238	0.0026082	0.0019991	0.001475
667	0.002631	0.003489	0.0025631	0.0026989	0.0025156	0.0015925
668	0.00272705	0.003607	0.0023626	0.0030915	0.0021622	0.0015708
669	0.0024748	0.0048408	0.0018597	0.0030899	0.0018967	0.0013004
670	0.0026055	0.0029683	0.0025742	0.0026368	0.0019965	0.001375
671	0.0025827	0.0026139	0.001861	0.0033044	0.0021695	0.0013707
672	0.00234715	0.0030744	0.0024371	0.0022572	0.0016978	0.0014675
673	0.0024191	0.0036467	0.0021723	0.0026659	0.0018225	0.0015208
674	0.00236845	0.0022114	0.001699	0.0030379	0.0020305	0.0016014
675	0.00242085	0.0027656	0.0016923	0.0031494	0.0021185	0.0015032
676	0.0022156	0.0024332	0.0017892	0.002642	0.0024215	0.0016102
677	0.0025752	0.0032172	0.0018726	0.0032778	0.0021603	0.0015706
678	0.00212945	0.0028165	0.0017447	0.0025142	0.0017845	0.0013365
679	0.0023302	0.0020824	0.0015216	0.0031388	0.0015919	0.0015649
680	0.0019367	0.0023686	0.0016797	0.0021937	0.0024019	0.0014219
681	0.0025434	0.0025341	0.002085	0.0030018	0.0023925	0.0013753
682	0.00228585	0.0022634	0.0017734	0.0027983	0.0020714	0.0013697
683	0.00222485	0.0023985	0.0016513	0.0027984	0.001814	0.0014975
684	0.0020631	0.0024851	0.0020099	0.0021163	0.0018606	0.0019065
685	0.0027827	0.0023836	0.0021395	0.0034259	0.0022023	0.0017984
686	0.0027311	0.0031592	0.0020829	0.0033793	0.0021074	0.0018205
687	0.0020282	0.0029052	0.001726	0.0023304	0.0016348	0.0020188
688	0.00247675	0.0026898	0.0022355	0.002718	0.0016784	0.0014896
689	0.0023937	0.0026635	0.0018431	0.0029443	0.0017597	0.001534
690	0.0025959	0.0032361	0.0017454	0.0034464	0.0020011	0.0014045
691	0.0023672	0.0022619	0.0014823	0.0032521	0.0020645	0.0019418
692	0.00209565	0.0022637	0.0015458	0.0026455	0.0021906	0.0021208
693	0.00287945	0.0024129	0.0023272	0.0034317	0.0021681	0.0017428
694	0.0023804	0.0026327	0.0018172	0.0029436	0.002231	0.0017676
695	0.00236835	0.0021329	0.0020137	0.002723	0.0021269	0.0017802
696	0.00180215	0.0025498	0.0017693	0.001835	0.0021207	0.0014028
697	0.00217995	0.0028626	0.0016775	0.0026824	0.0019506	0.0016094
698	0.0024972	0.0023284	0.0017478	0.0032466	0.001643	0.0015064
699	0.0022919	0.0024704	0.001841	0.0027428	0.0019515	0.0017887
700	0.0021717	0.0030304	0.0014387	0.0029047	0.0020293	0.001593
701	0.00237915	0.0021121	0.0017964	0.0029619	0.0020523	0.0014426
702	0.00248735	0.0023791	0.0015423	0.0034324	0.0021696	0.0019058
703	0.0026727	0.0028459	0.0025191	0.0028263	0.0021688	0.0015466
704	0.00278855	0.0018626	0.0020537	0.0035234	0.002047	0.0012988
705	0.0028662	0.0027553	0.0019161	0.0038163	0.0019278	0.0013481
706	0.00218875	0.0032272	0.0018008	0.0025767	0.0019503	0.0014827
707	0.00256675	0.0024733	0.0017097	0.0034238	0.002291	0.0017218
708	0.0031761	0.0023036	0.0016909	0.0046613	0.0024844	0.0012996
709	0.0019118	0.0019736	0.0016083	0.0022153	0.0026493	0.0015354
710	0.0028502	0.0030844	0.0018786	0.0038218	0.0022832	0.0015073
711	0.00209075	0.002123	0.0018118	0.0023697	0.0023213	0.0015717
712	0.0026052	0.0021534	0.0016603	0.0035501	0.0017842	0.0015935
713	0.00192095	0.0021026	0.0015688	0.0022731	0.0018956	0.0015972
714	0.00299395	0.0025476	0.0020076	0.0039803	0.0019092	0.0020644
715	0.00236145	0.0024112	0.0019135	0.0028094	0.002033	0.001775
716	0.00216185	0.0024566	0.0016801	0.0026436	0.0019574	0.0013192
717	0.00265295	0.0024559	0.0023215	0.0029844	0.0021026	0.0013909
718	0.00261705	0.0026168	0.0026552	0.0025789	0.0017441	0.0015246
719	0.00245605	0.0024174	0.0019276	0.0029845	0.0017336	0.0019055
720	0.0020059	0.002547	0.0016749	0.0023369	0.002271	0.001524
721	0.00301465	0.0024406	0.0017814	0.0042479	0.001623	0.0018531
722	0.00252105	0.0022851	0.0023871	0.002655	0.0018221	0.0018409
723	0.0020695	0.0025231	0.0016253	0.0025137	0.0020696	0.0012788
724	0.0028331	0.0036106	0.0019577	0.0037085	0.0016722	0.0013926
725	0.00225245	0.0031334	0.0017482	0.0027567	0.0017363	0.0015188
726	0.0024631	0.0027293	0.0018349	0.0030913	0.0017365	0.0020941
727	0.00224905	0.0029858	0.0019137	0.0025844	0.0019659	0.0019292
728	0.0029749	0.0024789	0.0024283	0.0035215	0.0020716	0.0019396
729	0.0022104	0.0023316	0.0019465	0.0024743	0.0021337	0.0020315
730	0.00231005	0.0021045	0.0015035	0.0031166	0.0018971	0.0015648
731	0.00196315	0.002352	0.0015889	0.0023374	0.0019181	0.0014547
732	0.0022903	0.0020348	0.0021039	0.0024767	0.0018673	0.0016018
733	0.0019577	0.002458	0.0015732	0.0023422	0.0018068	0.0020872
734	0.0022634	0.003368	0.0021969	0.0023299	0.0023745	0.0018973
735	0.0023417	0.002713	0.0019824	0.002701	0.0023455	0.0018091
736	0.0021989	0.0023338	0.001718	0.0026798	0.0027896	0.0018124
737	0.00179625	0.0020374	0.0013871	0.0022054	0.0021514	0.0016178
738	0.0024858	0.0022959	0.0023791	0.0025925	0.0020676	0.0015114
739	0.00186185	0.0022641	0.0015535	0.0021702	0.0026478	0.0016907
740	0.00216225	0.0026214	0.0015815	0.002743	0.0021715	0.0018451
741	0.0020837	0.0028498	0.0015963	0.0025711	0.0016561	0.001429
742	0.00258055	0.0022966	0.0020394	0.0031217	0.0015785	0.0015104
743	0.00177995	0.0022134	0.001706	0.0018539	0.0018332	0.0015013
744	0.00232635	0.0022477	0.0015973	0.0030554	0.0018795	0.0016098
745	0.0020621	0.0026882	0.001741	0.0023832	0.0018207	0.0014226
746	0.00209545	0.0024946	0.0016619	0.002529	0.001713	0.0015137
747	0.0019275	0.003038	0.0016659	0.0021891	0.0016357	0.0014936
748	0.00180225	0.0028004	0.0017655	0.001839	0.0018565	0.0014601
749	0.00192895	0.0028101	0.0014727	0.0023852	0.0021116	0.0014724
750	0.002201	0.0027419	0.0016226	0.0027794	0.0023147	0.0014342
751	0.00225525	0.0032045	0.001852	0.0026585	0.0017372	0.0015143
752	0.00190205	0.0025654	0.0015452	0.0022589	0.0016741	0.0014423
753	0.00230125	0.0022677	0.0019134	0.0026891	0.0018088	0.0015153
754	0.00208045	0.0025201	0.0017644	0.0023965	0.0018725	0.001546
755	0.0022572	0.0026655	0.0018364	0.002678	0.0014914	0.0015024
756	0.00223245	0.0033075	0.0021063	0.0023586	0.0018706	0.0015346
757	0.00265755	0.0018888	0.0023183	0.0029968	0.0018537	0.00125
758	0.00206975	0.0025928	0.0017495	0.00239	0.001471	0.0013296
759	0.00212495	0.001878	0.0017686	0.0024813	0.0022471	0.001335
760	0.0019827	0.0023586	0.0015474	0.002418	0.0021851	0.0014713
761	0.00252	0.0015764	0.0017822	0.0032578	0.0017417	0.0015008
762	0.0024195	0.0020474	0.0018853	0.0029537	0.0014014	0.001325
763	0.00286105	0.0021161	0.0021948	0.0035273	0.0016527	0.0014682
764	0.0021287	0.0019179	0.0015238	0.0027336	0.0016001	0.0013482
765	0.00199105	0.0017451	0.0015099	0.0024722	0.0015889	0.0013774
766	0.00203005	0.0022849	0.0018046	0.0022555	0.0019325	0.001512
767	0.0018126	0.0019032	0.0014615	0.0021637	0.0016872	0.0014647
768	0.00201775	0.002428	0.0019217	0.0021138	0.0018081	0.0015673
769	0.0027119	0.0019732	0.0019779	0.0034459	0.0016969	0.0016361
770	0.00226205	0.0018277	0.0019264	0.0025977	0.0016992	0.001739
771	0.0023933	0.001826	0.0021605	0.0026261	0.0016281	0.0016165
772	0.00265555	0.0026869	0.0022838	0.0030273	0.0018255	0.0014483
773	0.00212985	0.0024893	0.0017165	0.0025432	0.0020655	0.0015801
774	0.00182445	0.0018662	0.0014762	0.0021727	0.0018481	0.0014807
775	0.00213375	0.0023702	0.001516	0.0027515	0.0016894	0.0013158
776	0.00191595	0.0024292	0.0015749	0.002257	0.0017194	0.0016607
777	0.00233695	0.0021897	0.0020136	0.0026603	0.0016341	0.0017329
778	0.00210515	0.0026071	0.00204	0.0021703	0.0017218	0.0013653
779	0.00204595	0.0024444	0.0017673	0.0023246	0.0017691	0.0015001
780	0.00258795	0.0021848	0.001969	0.0032069	0.0019075	0.0013552
781	0.0020092	0.0028063	0.0015658	0.0024526	0.001769	0.0012523
782	0.0020024	0.0028591	0.0016629	0.0023419	0.0016881	0.0014226
783	0.00247465	0.0024751	0.0020096	0.0029397	0.0018023	0.0015004
784	0.002072	0.0033013	0.0020498	0.0020942	0.0017947	0.0013276
785	0.0021394	0.0025562	0.0016545	0.0026243	0.0016996	0.0013961
786	0.0019975	0.0029018	0.0018433	0.0021517	0.001554	0.0013717
787	0.00208445	0.0023533	0.0019901	0.0021788	0.001787	0.0014079
788	0.0021526	0.0020903	0.0017217	0.0025835	0.0021557	0.0013541
789	0.00194495	0.0019607	0.0017596	0.0021303	0.0016023	0.0017651
790	0.00202475	0.0025205	0.0017022	0.0023473	0.0017763	0.0014016
791	0.0020682	0.0026613	0.0016648	0.0024716	0.001744	0.0014243
792	0.0018369	0.0020983	0.0016578	0.002016	0.0019101	0.0012565
793	0.0020155	0.0029834	0.0017355	0.0022955	0.0018037	0.001383
794	0.0018616	0.0023883	0.0014715	0.0022517	0.0018274	0.0015573
795	0.00179345	0.0025924	0.0015266	0.0020603	0.0015041	0.0016735
796	0.00233805	0.002385	0.0015477	0.0031284	0.0017831	0.001675
797	0.0016634	0.0017887	0.0013153	0.0020115	0.0016451	0.0018095
798	0.00217435	0.0022581	0.0015015	0.0028472	0.0017847	0.0016127
799	0.0023461	0.0026583	0.0014129	0.0032793	0.0018193	0.0015286
800	0.00215595	0.0022079	0.0015313	0.0027806	0.0019458	0.0015347
801	0.0023866	0.0016804	0.001705	0.0030682	0.0019428	0.0015503
802	0.0019313	0.0023394	0.001535	0.0023276	0.001803	0.001628
803	0.0019123	0.0023063	0.0014845	0.0023401	0.0021731	0.0016406
804	0.0028464	0.002617	0.0016233	0.0040695	0.0016657	0.0016199
805	0.00181305	0.0022047	0.0018012	0.0018249	0.0018418	0.0015563
806	0.00243095	0.0022334	0.0019845	0.0028774	0.0020345	0.0014809
807	0.00229835	0.0028866	0.0019659	0.0026308	0.0019858	0.0014351
808	0.00212655	0.0024212	0.001804	0.0024491	0.0015642	0.0014748
809	0.00244065	0.0036817	0.0019447	0.0029366	0.0016064	0.0014464
810	0.002356	0.003554	0.0017802	0.0029318	0.0017043	0.001376
811	0.0018599	0.0019844	0.0013698	0.00235	0.0015903	0.0014714
812	0.0024758	0.0029658	0.0015043	0.0034473	0.0017604	0.0014438
813	0.00189245	0.0025668	0.0017138	0.0020711	0.0017631	0.001535
814	0.00296325	0.0027252	0.0018568	0.0040697	0.0015873	0.0015483
815	0.0019923	0.0023118	0.0017643	0.0022203	0.0017627	0.0015736
816	0.00245515	0.0022455	0.0016293	0.003281	0.0016803	0.0015167
817	0.00177195	0.0020243	0.0016269	0.001917	0.0017194	0.0014073
818	0.0024038	0.0025205	0.0017449	0.0030627	0.0019203	0.0014312
819	0.0026458	0.0019112	0.0019396	0.003352	0.0018986	0.0014753
820	0.00221125	0.0020297	0.0017795	0.002643	0.0018826	0.0014488
821	0.00242415	0.002265	0.0014904	0.0033579	0.0019592	0.0016834
822	0.00215215	0.0023057	0.001482	0.0028223	0.001905	0.0016724
823	0.00217795	0.0026216	0.001601	0.0027549	0.0020497	0.0016703
824	0.00210215	0.0021466	0.0015031	0.0027012	0.0021474	0.0017452
825	0.00253445	0.0018489	0.0021622	0.0029067	0.0022088	0.0015819
826	0.00217775	0.0020687	0.0018926	0.0024629	0.0018744	0.001662
827	0.0019326	0.0024635	0.0016412	0.002224	0.0018479	0.0017646
828	0.0026075	0.0028637	0.0016368	0.0035782	0.0019877	0.0020396
829	0.002039	0.0028497	0.0018386	0.0022394	0.0023652	0.0022653
830	0.0024961	0.0021558	0.0020422	0.00295	0.0019497	0.0021361
831	0.0026489	0.00223	0.0025463	0.0027515	0.0018358	0.0021736
832	0.0028502	0.0019498	0.0029347	0.0027657	0.0021891	0.0018285
833	0.0026653	0.002386	0.0022283	0.0031023	0.0020336	0.0019715
834	0.002068	0.0024145	0.0018558	0.0022802	0.0021478	0.0022134
835	0.00225725	0.0022694	0.0018947	0.0026198	0.0019511	0.0026143
836	0.00300125	0.0025731	0.0027805	0.003222	0.0019504	0.002809
837	0.0031796	0.0019102	0.0041847	0.0021745	0.0022289	0.0025071
838	0.00353705	0.0028972	0.0035396	0.0035345	0.0020095	0.0021389
839	0.0023893	0.0026479	0.0024422	0.0023364	0.0023592	0.002112
840	0.0030495	0.0023144	0.002078	0.004021	0.0020387	0.0023331
841	0.00263505	0.0021078	0.0020854	0.0031847	0.0024208	0.0028615
842	0.002758	0.001732	0.0030422	0.0024738	0.0023285	0.0031693
843	0.00305765	0.0024187	0.0036397	0.0024756	0.002346	0.0027604
844	0.00283605	0.0026482	0.0035226	0.0021495	0.0030126	0.0026615
845	0.00269135	0.0022063	0.0026706	0.0027121	0.0030075	0.0018838
846	0.0028555	0.0018775	0.0027203	0.0029907	0.00286	0.0020281
847	0.00303505	0.0028794	0.0027366	0.0033335	0.0031132	0.0024343
848	0.0030082	0.0026696	0.0025235	0.0034929	0.0027954	0.002459
849	0.00259345	0.0022307	0.0030404	0.0021465	0.0025263	0.0030471
850	0.00247975	0.0025792	0.0022548	0.0027047	0.0021912	0.0023412
851	0.0026058	0.0025975	0.0030339	0.0021777	0.0026962	0.0022732
852	0.0023838	0.0017981	0.0019887	0.0027789	0.0031505	0.0016646
853	0.00185165	0.0021134	0.0014502	0.0022531	0.0031582	0.0017114
854	0.00231915	0.0018781	0.0023162	0.0023221	0.0042907	0.0022566
855	0.0023079	0.0023813	0.0022687	0.0023471	0.0038636	0.00224
856	0.00220805	0.0020933	0.0023153	0.0021008	0.0035057	0.002719
857	0.0018239	0.0020786	0.0015652	0.0020826	0.0021873	0.0023103
858	0.0016787	0.0021995	0.001624	0.0017334	0.0030916	0.0024417
859	0.00217285	0.0024588	0.0018057	0.00254	0.0040322	0.0019923
860	0.00224205	0.0022622	0.0018087	0.0026754	0.0040512	0.0016647
861	0.0021938	0.0015723	0.0019966	0.002391	0.0043498	0.0020971
862	0.0026555	0.0025125	0.0024133	0.0028977	0.0042082	0.0021508
863	0.00274815	0.0020466	0.0031422	0.0023541	0.0039257	0.0028573
864	0.00228865	0.0024898	0.0022154	0.0023619	0.0025166	0.0027372
865	0.0021514	0.0021929	0.0019886	0.0023142	0.0029026	0.0026879
866	0.00205765	0.0019282	0.001922	0.0021933	0.0030737	0.0023112
867	0.0022245	0.0025174	0.0018973	0.0025517	0.0030936	0.0019416
868	0.00208495	0.0024131	0.0018942	0.0022757	0.0035506	0.0025213
869	0.00232835	0.0019493	0.0021269	0.0025298	0.0038828	0.0024734
870	0.0022003	0.0022687	0.0024642	0.0019364	0.0049873	0.0027226
871	0.00242535	0.0025297	0.0021337	0.002717	0.0041556	0.0027836
872	0.0021051	0.0025209	0.001812	0.0023982	0.0037376	0.0022043
873	0.0022658	0.0025298	0.0023561	0.0021755	0.0040158	0.0022863
874	0.0024347	0.0021326	0.0017966	0.0030728	0.0049097	0.0025473
875	0.00207205	0.0027277	0.0017627	0.0023814	0.0054495	0.0028656
876	0.00229895	0.0024743	0.0020872	0.0025107	0.0051628	0.0030233
877	0.0020252	0.0024833	0.0018111	0.0022393	0.0055448	0.0026425
878	0.0021184	0.0019024	0.0021504	0.0020864	0.0052948	0.0027912
879	0.00228585	0.0024791	0.0019668	0.0026049	0.0049575	0.0022372
880	0.0023796	0.0023007	0.0017011	0.0030581	0.0056094	0.0024374
881	0.00246295	0.002259	0.0017837	0.0031422	0.0059615	0.0027439
882	0.00212895	0.0018554	0.0019254	0.0023325	0.006005	0.0030097
883	0.0021771	0.0027019	0.0020483	0.0023059	0.0048698	0.0031009
884	0.00206435	0.0020485	0.001709	0.0024197	0.0044827	0.0027061
885	0.0024781	0.002564	0.0018856	0.0030706	0.0043869	0.0027863
886	0.0019892	0.0023364	0.0016715	0.0023069	0.0044689	0.0023861
887	0.00227195	0.0026965	0.0019004	0.0026435	0.0047465	0.0027759
888	0.00239465	0.0022403	0.0017139	0.0030754	0.0052518	0.0031201
889	0.0022766	0.0021776	0.0022747	0.0022785	0.005885	0.0031667
890	0.00226375	0.0025482	0.0018259	0.0027016	0.0040391	0.0031358
891	0.00275035	0.0024961	0.0023752	0.0031255	0.0034116	0.0027316
892	0.0030624	0.0021572	0.0028095	0.0033153	0.0039144	0.0033674
893	0.00266175	0.0023706	0.0029459	0.0023776	0.0037946	0.0030986
894	0.00304015	0.0021646	0.0034097	0.0026706	0.0046307	0.0037157
895	0.00279235	0.0028999	0.0030211	0.0025636	0.0040089	0.0032715
896	0.0024406	0.0022649	0.0028569	0.0020243	0.0043126	0.0032889
897	0.0021329	0.0026965	0.0019749	0.0022909	0.0040795	0.0032205
898	0.00256085	0.002046	0.0027367	0.002385	0.0037734	0.0032902
899	0.002933	0.0018308	0.0033525	0.0025135	0.0037711	0.0037897
900	0.0024595	0.0015708	0.0026697	0.0022493	0.0040705	0.0033856
901	0.00202545	0.0022264	0.0017975	0.0022534	0.0042179	0.0032654
902	0.00186065	0.002344	0.0015703	0.002151	0.003857	0.0029097
903	0.00197645	0.0024627	0.0017102	0.0022427	0.0045256	0.0031062
904	0.0020997	0.0020741	0.00177	0.0024294	0.003988	0.0032709
905	0.00213315	0.0022122	0.0018506	0.0024157	0.0045144	0.0031877
906	0.00216985	0.0022136	0.0015553	0.0027844	0.0038928	0.003477
907	0.00224205	0.0024435	0.0018547	0.0026294	0.0037778	0.0030733
908	0.0023862	0.0024424	0.0023351	0.0024373	0.0043617	0.0031048
909	0.00199145	0.0021396	0.0017935	0.0021894	0.0039883	0.0026743
910	0.0020204	0.0019375	0.0015088	0.002532	0.0038896	0.0029339
911	0.00236385	0.0018422	0.0023413	0.0023864	0.0037603	0.0029501
912	0.00257485	0.0022623	0.0029186	0.0022311	0.004307	0.0030122
913	0.00275795	0.0021213	0.0033551	0.0021608	0.0044817	0.0030847
914	0.00241195	0.0025895	0.0028777	0.0019462	0.0039541	0.0028264
915	0.00298675	0.0019344	0.0031235	0.00285	0.0034966	0.0029787
916	0.0024376	0.0031027	0.0025344	0.0023408	0.0033502	0.0026746
917	0.00241625	0.0021149	0.002272	0.0025605	0.0038034	0.0032042
918	0.00212085	0.0030473	0.0020305	0.0022112	0.0030245	0.0031303
919	0.0022654	0.0021322	0.0019698	0.002561	0.0031242	0.0030738
920	0.00244155	0.0028791	0.0023746	0.0025085	0.0026892	0.0031634
921	0.00236775	0.002464	0.0018934	0.0028421	0.0024471	0.0026035
922	0.00195185	0.0024849	0.0015226	0.0023811	0.0023489	0.0028744
923	0.0021028	0.0021522	0.0018223	0.0023833	0.0027696	0.0023011
924	0.00212165	0.0030107	0.0021523	0.002091	0.0024564	0.0025544
925	0.002059	0.0023138	0.0018279	0.0022901	0.002061	0.0020907
926	0.00229755	0.0020394	0.0015254	0.0030697	0.0022954	0.002173
927	0.0023642	0.0022645	0.0023933	0.0023351	0.0022957	0.0019075
928	0.00269445	0.0028679	0.0031846	0.0022043	0.0021094	0.0017717
929	0.00284185	0.002426	0.0035454	0.0021383	0.0023379	0.0018661
930	0.00212475	0.0018304	0.0023151	0.0019344	0.0027438	0.0014171
931	0.00232135	0.0027996	0.0022149	0.0024278	0.0018616	0.0018072
932	0.0023704	0.0022513	0.0020978	0.002643	0.0020583	0.0016759
933	0.00209965	0.0022607	0.0017746	0.0024247	0.0021025	0.0018867
934	0.00200565	0.002092	0.0017479	0.0022634	0.0020006	0.0017315
935	0.00215685	0.0021466	0.002012	0.0023017	0.0022021	0.0018736
936	0.00227705	0.0022016	0.0023068	0.0022473	0.0021226	0.0019864
937	0.0020497	0.0025674	0.001466	0.0026334	0.0020249	0.0017567
938	0.00237755	0.0024714	0.002285	0.0024701	0.0017252	0.0017821
939	0.00243315	0.0022508	0.0025784	0.0022879	0.0018253	0.0015625
940	0.0020153	0.0021541	0.002311	0.0017196	0.0018761	0.0019041
941	0.00201485	0.0028341	0.0017912	0.0022385	0.0018648	0.001704
942	0.00228165	0.0024427	0.0018936	0.0026697	0.0021068	0.0021005
943	0.00221025	0.0022948	0.0017882	0.0026323	0.0018926	0.0018143
944	0.00195175	0.0019385	0.0015418	0.0023617	0.0023574	0.001947
945	0.0023384	0.0026461	0.0016795	0.0029973	0.0020524	0.0018045
946	0.0019651	0.0023374	0.0016353	0.0022949	0.0023936	0.0019521
947	0.0021554	0.0019185	0.0020726	0.0022382	0.0024017	0.0020782
948	0.0026731	0.002035	0.0025595	0.0027867	0.0018139	0.002136
949	0.0026083	0.0019223	0.0024924	0.0027242	0.002324	0.0018519
950	0.0019175	0.0019987	0.0016561	0.0021789	0.0027844	0.0014951
951	0.00213165	0.0023674	0.0015606	0.0027027	0.002417	0.001773
952	0.00236745	0.0022776	0.0022576	0.0024773	0.0022589	0.001552
953	0.00251105	0.002299	0.0024822	0.0025399	0.0021908	0.0018962
954	0.00244485	0.002218	0.0026295	0.0022602	0.0022725	0.001498
955	0.0022519	0.0022139	0.0020644	0.0024394	0.0024537	0.0017805
956	0.0018074	0.0024274	0.0013019	0.0023129	0.0021827	0.0017019
957	0.0016925	0.0018414	0.0013743	0.0020107	0.0020908	0.0017832
958	0.002198	0.0024342	0.0020195	0.0023765	0.0023629	0.0014524
959	0.0020094	0.0016884	0.0018078	0.002211	0.002484	0.0015801
960	0.0020492	0.0022293	0.0016053	0.0024931	0.0026325	0.0014477
961	0.00215345	0.0020116	0.0015972	0.0027097	0.0022295	0.0014622
962	0.0020815	0.003125	0.001947	0.002216	0.0022291	0.0017343
963	0.00237695	0.0021194	0.0024369	0.002317	0.0020431	0.0016081
964	0.00236305	0.0020275	0.0018875	0.0028386	0.002175	0.0014902
965	0.00242275	0.001626	0.0021488	0.0026967	0.0026458	0.0015283
966	0.00282295	0.0023041	0.003101	0.0025449	0.0026943	0.0015898
967	0.00283765	0.0020699	0.0028823	0.002793	0.0022478	0.0014156
968	0.00256065	0.002074	0.0027742	0.0023471	0.0021718	0.0015453
969	0.0025393	0.002166	0.0030504	0.0020282	0.0024264	0.0013452
970	0.00206225	0.002896	0.0019475	0.002177	0.0026282	0.0015811
971	0.00200185	0.0022114	0.0013491	0.0026546	0.0024934	0.0014092
972	0.00239305	0.0023288	0.0025073	0.0022788	0.0025037	0.0016528
973	0.00224845	0.0020701	0.0023669	0.00213	0.0022605	0.0016519
974	0.00186495	0.0022269	0.0017052	0.0020247	0.0021845	0.0018002
975	0.00180235	0.0020924	0.0016552	0.0019495	0.0022572	0.001451
976	0.00203135	0.0023049	0.0017369	0.0023258	0.0025837	0.0014922
977	0.00194275	0.0020113	0.0016875	0.002198	0.0026718	0.0014383
978	0.00198495	0.0023613	0.0019441	0.0020258	0.0026028	0.0015232
979	0.0022104	0.0027846	0.0023762	0.0020446	0.0020316	0.0012781
980	0.002599	0.0027197	0.002769	0.002429	0.0019041	0.0013556
981	0.00252565	0.0023588	0.0025818	0.0024695	0.002282	0.0012684
982	0.0021703	0.0027044	0.0021675	0.0021731	0.0024641	0.0014299
983	0.0022877	0.0023882	0.0020584	0.002517	0.0021725	0.0016976
984	0.002265	0.002563	0.002602	0.001928	0.0016387	0.0014926
985	0.0025921	0.0023341	0.0025849	0.0025993	0.0020501	0.0015168
986	0.0022128	0.0021502	0.0020802	0.0023454	0.0019947	0.0013866
987	0.0020622	0.0020379	0.0020958	0.0020286	0.0023109	0.0015864
988	0.0021232	0.0019397	0.0019653	0.0022811	0.002008	0.0014768
989	0.00190235	0.0028887	0.001678	0.0021267	0.0017238	0.0016191
990	0.0019788	0.0017256	0.0019394	0.0020182	0.0020756	0.0014766
991	0.0022503	0.0023131	0.0018624	0.0026382	0.0023895	0.001564
992	0.0022672	0.0024767	0.0019774	0.002557	0.002306	0.0015398
993	0.0021359	0.0023111	0.0019971	0.0022747	0.0015906	0.0016232
994	0.0020814	0.0025999	0.0017752	0.0023876	0.0014342	0.0014583
995	0.00200945	0.0027269	0.0016277	0.0023912	0.0016301	0.0015279
996	0.0023696	0.0022296	0.0022873	0.0024519	0.001893	0.0015112
997	0.0021859	0.0025896	0.0019141	0.0024577	0.0018151	0.0016632
998	0.0019473	0.0026062	0.0016825	0.0022121	0.0018199	0.0014748
999	0.00210785	0.0025836	0.00165	0.0025657	0.0019886	0.0014921
1000	0.0021424	0.0030799	0.0020469	0.0022379	0.002104	0.0014786
1001	0.00236655	0.0021007	0.0021452	0.0025879	0.0022929	0.001607
1002	0.0020112	0.0028161	0.0018958	0.0021266	0.0020033	0.0013789
1003	0.00222005	0.002441	0.0021011	0.002339	0.0018952	0.0014513
1004	0.0021879	0.0019827	0.0022184	0.0021574	0.0019604	0.0015813
1005	0.0021014	0.0020532	0.0015859	0.0026169	0.0020616	0.0015572
1006	0.00210025	0.0020674	0.0018837	0.0023168	0.0023929	0.0015345
1007	0.00222585	0.0030375	0.0021774	0.0022743	0.0021769	0.001498
1008	0.00186495	0.0026683	0.0014378	0.0022921	0.0018327	0.0015285
1009	0.00187515	0.0023065	0.0017451	0.0020052	0.0019929	0.001445
1010	0.00207345	0.0023915	0.0018084	0.0023385	0.0021933	0.0014988
1011	0.0019581	0.0022797	0.0016697	0.0022465	0.0021067	0.0015529
1012	0.0018591	0.0026799	0.0016597	0.0020585	0.0020617	0.0014751
1013	0.0019931	0.0023302	0.0016756	0.0023106	0.0022676	0.0015668
1014	0.001977	0.0026714	0.0017766	0.0021774	0.0018617	0.0014938
1015	0.00202315	0.0024142	0.0016393	0.002407	0.0019032	0.0016467
1016	0.00227055	0.0026543	0.0020225	0.0025186	0.0021008	0.0016572
1017	0.0019348	0.0021214	0.0018352	0.0020344	0.0016459	0.0015687
1018	0.00186645	0.0020536	0.0014238	0.0023091	0.0019613	0.001379
1019	0.00204715	0.0024804	0.0017012	0.0023931	0.0018669	0.0013538
1020	0.00215625	0.0020288	0.0018556	0.0024569	0.0021815	0.0014765
1021	0.00234895	0.0024871	0.0020304	0.0026675	0.0019012	0.0016579
1022	0.00226045	0.0022265	0.0021011	0.0024198	0.0018772	0.0016178
1023	0.00226615	0.0021135	0.0020274	0.0025049	0.0014826	0.001524
1024	0.0021065	0.0019931	0.0018769	0.0023361	0.0017735	0.0014331
1025	0.00240435	0.0023937	0.0025392	0.0022695	0.0017437	0.0013598
1026	0.0025535	0.0022377	0.002406	0.002701	0.0019246	0.0013796
1027	0.0021994	0.0022556	0.0021765	0.0022223	0.002119	0.001517
1028	0.00262185	0.0021572	0.0027306	0.0025131	0.0021143	0.0014801
1029	0.00207445	0.0020833	0.0021281	0.0020208	0.0019078	0.0013004
1030	0.00178735	0.0022569	0.0015031	0.0020716	0.0020207	0.0014571
1031	0.00255625	0.002148	0.0022073	0.0029052	0.0022021	0.0015094
1032	0.00245715	0.0022505	0.0026832	0.0022311	0.0018397	0.0014993
1033	0.00205295	0.0025069	0.0018209	0.002285	0.0015639	0.0013236
1034	0.001906	0.0026955	0.0016423	0.0021697	0.0016786	0.0013762
1035	0.00254805	0.0028645	0.0023539	0.0027422	0.002005	0.0012992
1036	0.0024436	0.0021774	0.0023578	0.0025294	0.0021683	0.0012372
1037	0.0019987	0.0021742	0.0017893	0.0022081	0.0021121	0.0013832
1038	0.0020737	0.0029708	0.0016989	0.0024485	0.0016675	0.0013502
1039	0.00204825	0.0025448	0.0018863	0.0022102	0.001683	0.0013472
1040	0.0026754	0.0021744	0.0019058	0.003445	0.0020534	0.0014513
1041	0.00260205	0.0021424	0.0018533	0.0033508	0.0018283	0.0013204
1042	0.002096	0.0024045	0.0015956	0.0025964	0.0019558	0.0014227
1043	0.0020239	0.0021943	0.0016429	0.0024049	0.0022291	0.0013995
1044	0.00250345	0.0019961	0.0016692	0.0033377	0.0020755	0.00145
1045	0.002104	0.0019834	0.0016277	0.0025803	0.0019388	0.0013596
1046	0.0020551	0.0025176	0.0016145	0.0024957	0.0018834	0.0015228
1047	0.0022161	0.0026665	0.0016956	0.0027366	0.0017605	0.0013612
1048	0.00244225	0.0031163	0.0017819	0.0031026	0.001798	0.0013764
1049	0.00236785	0.0021846	0.0019882	0.0027475	0.0018168	0.0013137
1050	0.0024499	0.0023727	0.0016933	0.0032065	0.0015345	0.0014088
1051	0.00235815	0.0020702	0.0016432	0.0030731	0.0016579	0.0014627
1052	0.0021675	0.0024349	0.0015928	0.0027422	0.0018973	0.0014172
1053	0.0019662	0.0025156	0.0017753	0.0021571	0.0016503	0.0014459
1054	0.00242285	0.0030294	0.0018661	0.0029796	0.0019201	0.0012998
1055	0.00252035	0.0026116	0.0021204	0.0029203	0.0016021	0.0013166
1056	0.0024087	0.0022213	0.0022918	0.0025256	0.001649	0.0013054
1057	0.0020808	0.0022391	0.001659	0.0025026	0.0017817	0.0014134
1058	0.0020045	0.0023894	0.0015575	0.0024515	0.001815	0.0013555
1059	0.00250855	0.0024447	0.0022179	0.0027992	0.0017554	0.001373
1060	0.00221185	0.0027342	0.0021524	0.0022713	0.0017058	0.0013041
1061	0.0018931	0.0024944	0.0017959	0.0019903	0.0015798	0.0013044
1062	0.00214565	0.0021759	0.0020379	0.0022534	0.0017445	0.0013054
1063	0.00241225	0.0024561	0.0023615	0.002463	0.0016623	0.0012859
1064	0.00255395	0.0022079	0.0025035	0.0026044	0.0016183	0.001478
1065	0.002238	0.0023081	0.0018216	0.0026544	0.0014266	0.0014382
1066	0.00223355	0.0018329	0.002048	0.0024191	0.0015501	0.0014807
1067	0.00233905	0.0018549	0.0025576	0.0021205	0.0013751	0.0013212
1068	0.002527	0.0020094	0.0024746	0.0025794	0.0013802	0.0013068
1069	0.00227505	0.0031843	0.0018705	0.0026796	0.0016956	0.0012829
1070	0.00226615	0.002814	0.0018245	0.0027078	0.0020659	0.0015029
1071	0.0022373	0.0029873	0.0017722	0.0027024	0.0016722	0.0014139
1072	0.0023229	0.0018414	0.0017275	0.0029183	0.0018299	0.001472
1073	0.0021644	0.0026245	0.0018647	0.0024641	0.0016083	0.0014042
1074	0.00197035	0.0028369	0.0015431	0.0023976	0.0019464	0.0014056
1075	0.0021502	0.0026225	0.0018105	0.0024899	0.0019427	0.001358
1076	0.00210955	0.002011	0.0016772	0.0025419	0.0016512	0.0013455
1077	0.0023029	0.0022455	0.0016679	0.0029379	0.0015078	0.0012552
1078	0.0022189	0.0032205	0.0018412	0.0025966	0.0016071	0.0012811
1079	0.0022216	0.002366	0.0019201	0.0025231	0.0020949	0.0012557
1080	0.00220745	0.0022416	0.001765	0.0026499	0.0019994	0.0012571
1081	0.0021396	0.0027372	0.0018952	0.002384	0.0018032	0.0013771
1082	0.0023418	0.0022014	0.0019609	0.0027227	0.0017835	0.001419
1083	0.0025191	0.0025863	0.0021874	0.0028508	0.0015347	0.0014126
1084	0.00219725	0.0022386	0.0017283	0.0026662	0.001566	0.0013271
1085	0.00201965	0.0024463	0.0016641	0.0023752	0.0017772	0.0012316
1086	0.002429	0.0027723	0.0020807	0.0027773	0.0019682	0.0013591
1087	0.00244025	0.0022502	0.0018934	0.0029871	0.0019416	0.0014699
1088	0.0024031	0.0024478	0.0017459	0.0030603	0.0017066	0.001387
1089	0.0021297	0.0023752	0.0015727	0.0026867	0.0018116	0.001366
1090	0.00207015	0.0019493	0.0016823	0.002458	0.0015677	0.0014689
1091	0.0020271	0.0027807	0.0015461	0.0025081	0.0017858	0.0013401
1092	0.00243645	0.0028782	0.0014269	0.003446	0.0020094	0.0014602
1093	0.00237835	0.0022546	0.0020578	0.0026989	0.0020375	0.0014436
1094	0.00189925	0.0023408	0.0016535	0.002145	0.0017985	0.0013767
1095	0.0019508	0.0024888	0.0016049	0.0022967	0.0018288	0.0012824
1096	0.00233115	0.0024335	0.0021891	0.0024732	0.0015858	0.0012298
1097	0.00204515	0.0021852	0.0016394	0.0024509	0.0014376	0.0014647
1098	0.00191205	0.0027069	0.0016332	0.0021909	0.001345	0.0015009
1099	0.0019595	0.0025696	0.0017412	0.0021778	0.0014475	0.0015261
1100	0.0021049	0.0020251	0.0016178	0.002592	0.0016707	0.0013217
1101	0.001859	0.0021784	0.0017051	0.0020129	0.0014785	0.0014577
1102	0.0022743	0.0021805	0.0020339	0.0025147	0.0015172	0.001538
1103	0.0021236	0.0025707	0.0018619	0.0023853	0.0016401	0.001534
1104	0.0020703	0.0021251	0.0016996	0.002441	0.0018567	0.0015443
1105	0.00200115	0.0023744	0.0014253	0.002577	0.0015573	0.0014384
1106	0.0022896	0.0021522	0.0019373	0.0026419	0.0015814	0.001361
1107	0.0022284	0.0022264	0.0020742	0.0023826	0.0015308	0.0013667
1108	0.00239925	0.0020206	0.0018018	0.0029967	0.0018523	0.0015093
1109	0.0019131	0.0022273	0.0019032	0.001923	0.0017763	0.0014632
1110	0.0023985	0.0020901	0.002144	0.002653	0.001594	0.0015144
1111	0.00218735	0.0020854	0.001654	0.0027207	0.0017696	0.0014347
1112	0.0017987	0.0018531	0.0015162	0.0020812	0.0016956	0.0012995
1113	0.0018124	0.0019284	0.0015557	0.0020691	0.0014055	0.0012737
1114	0.00215495	0.0022378	0.0018016	0.0025083	0.0017266	0.0013131
1115	0.00233095	0.0022206	0.0020691	0.0025928	0.0019813	0.0013795
1116	0.00238875	0.0025947	0.0019798	0.0027977	0.002084	0.0015049
1117	0.0023436	0.0024028	0.0019861	0.0027011	0.0019864	0.001594
1118	0.00239925	0.0021492	0.0021524	0.0026461	0.0014382	0.0015679
1119	0.00224695	0.0023542	0.0020904	0.0024035	0.0016805	0.0013328
1120	0.00205625	0.0021276	0.001978	0.0021345	0.0019912	0.0013324
1121	0.0018821	0.0024766	0.00154	0.0022242	0.0016251	0.0013227
1122	0.0023275	0.002692	0.0015968	0.0030582	0.0020397	0.0012935
1123	0.00217595	0.0025968	0.0017864	0.0025655	0.0020345	0.0012958
1124	0.0018176	0.0025873	0.0014062	0.002229	0.0016624	0.0014622
1125	0.0018208	0.0030814	0.0016076	0.002034	0.0016615	0.0014282
1126	0.0019978	0.0024515	0.00168	0.0023156	0.001557	0.0012688
1127	0.00183885	0.0028471	0.0017884	0.0018893	0.0018035	0.0013936
1128	0.00204305	0.0021381	0.0021475	0.0019386	0.0015497	0.0013484
1129	0.0019871	0.0025175	0.0018452	0.002129	0.00164	0.0012291
1130	0.00210185	0.0022007	0.0018267	0.002377	0.0015947	0.0012478
1131	0.00195475	0.0021518	0.0015355	0.002374	0.0014217	0.0012775
1132	0.00203775	0.0025672	0.0016799	0.0023956	0.0016395	0.001195
1133	0.0021455	0.0026906	0.0019576	0.0023334	0.001895	0.0013843
1134	0.00218135	0.0028146	0.0023096	0.0020531	0.0018494	0.0013765
1135	0.0022423	0.0024815	0.0020125	0.0024721	0.0018288	0.0013913
1136	0.00197055	0.0026239	0.001586	0.0023551	0.0019091	0.0013366
1137	0.00193965	0.0023583	0.0016272	0.0022521	0.0016838	0.0013642
1138	0.00185935	0.0023491	0.0014238	0.0022949	0.0020158	0.001378
1139	0.00185895	0.0029207	0.0017887	0.0019292	0.0022697	0.0014366
1140	0.0020677	0.0021875	0.0021116	0.0020238	0.0022324	0.0014396
1141	0.00209685	0.0022777	0.0018449	0.0023488	0.001738	0.0013997
1142	0.00231925	0.0023674	0.0018756	0.0027629	0.0012716	0.0015538
1143	0.00207725	0.0023351	0.0020175	0.002137	0.0014292	0.0014308
1144	0.00209385	0.0024103	0.0020286	0.0021591	0.0016778	0.0014822
1145	0.00204305	0.0024176	0.001824	0.0022621	0.0018399	0.0014001
1146	0.0024521	0.0027381	0.0018414	0.0030628	0.0017677	0.0014731
1147	0.00198585	0.0023774	0.0017527	0.002219	0.0018176	0.0015369
1148	0.00201185	0.0017989	0.001806	0.0022177	0.0020736	0.0015929
1149	0.00245235	0.003089	0.0023752	0.0025295	0.0021353	0.0014781
1150	0.0023957	0.0024696	0.0023943	0.0023971	0.0016447	0.0015507
1151	0.00191755	0.0024442	0.0017705	0.0020646	0.0017887	0.0014875
1152	0.002382	0.002858	0.0020585	0.0027055	0.0015131	0.0014831
1153	0.00221005	0.0022119	0.0017664	0.0026537	0.0015447	0.00157
1154	0.0022669	0.0024852	0.0019359	0.0025979	0.0015519	0.0015511
1155	0.00218185	0.0024574	0.001772	0.0025917	0.0016987	0.0014728
1156	0.0021786	0.002196	0.0019617	0.0023955	0.0017063	0.0014699
1157	0.0022873	0.0017641	0.0019052	0.0026694	0.0019066	0.0014387
1158	0.0021473	0.0023113	0.0016433	0.0026513	0.0019353	0.001372
1159	0.00215425	0.0024877	0.0021695	0.002139	0.0016249	0.0014269
1160	0.0023577	0.0024707	0.0024521	0.0022633	0.0012476	0.0013822
1161	0.00228865	0.0020904	0.0024468	0.0021305	0.0016882	0.0014519
1162	0.0027239	0.0031619	0.0023367	0.0031111	0.0018412	0.0012442
1163	0.00239875	0.0023186	0.001679	0.0031185	0.00164	0.001281
1164	0.00186225	0.0019165	0.0016503	0.0020742	0.0017502	0.0014511
1165	0.001855	0.0023507	0.0015316	0.0021784	0.0017505	0.0014413
1166	0.00196835	0.0022757	0.0016883	0.0022484	0.0017465	0.001423
1167	0.0022688	0.0026185	0.0021187	0.0024189	0.0018119	0.0014171
1168	0.0021477	0.0026965	0.0019357	0.0023597	0.0018158	0.0013333
1169	0.00221945	0.0022962	0.0018299	0.002609	0.0018737	0.0013736
1170	0.00206585	0.0025211	0.0015046	0.0026271	0.0018159	0.0014155
1171	0.00239625	0.0027746	0.0018022	0.0029903	0.0018998	0.001445
1172	0.00192445	0.0023438	0.0013289	0.00252	0.0018664	0.0014519
1173	0.00180535	0.002247	0.0016156	0.0019951	0.0017395	0.0014912
1174	0.0022614	0.0020872	0.0016548	0.002868	0.0015851	0.0013385
1175	0.00215845	0.0023344	0.0018342	0.0024827	0.0018607	0.0015194
1176	0.0022497	0.0023272	0.0018549	0.0026445	0.0016425	0.001413
1177	0.002197	0.0027008	0.0018368	0.0025572	0.0019713	0.0014386
1178	0.00218995	0.0023528	0.0014337	0.0029462	0.0018778	0.001552
1179	0.00216215	0.0020765	0.0016584	0.0026659	0.001813	0.0014126
1180	0.00219815	0.0027132	0.0019192	0.0024771	0.0018969	0.0013901
1181	0.00216355	0.0023791	0.0017972	0.0025299	0.0019469	0.0014445
1182	0.0021977	0.0019519	0.0016481	0.0027473	0.0018916	0.0013911
1183	0.0019923	0.0021221	0.0015306	0.002454	0.0020179	0.0013937
1184	0.0022031	0.0029908	0.0015695	0.0028367	0.0016778	0.0013853
1185	0.0022148	0.0031956	0.0017115	0.0027181	0.001546	0.0014078
1186	0.00221215	0.0022214	0.0017791	0.0026452	0.001557	0.0013093
1187	0.00191835	0.0025625	0.0015448	0.0022919	0.0017436	0.0013754
1188	0.00229845	0.0021575	0.0018141	0.0027828	0.0016777	0.001307
1189	0.0020659	0.0030661	0.0015606	0.0025712	0.0017606	0.0012823
1190	0.001879	0.0026574	0.0015598	0.0021982	0.0015796	0.0012439
1191	0.0016768	0.0034536	0.0017014	0.0016522	0.0013763	0.0014034
1192	0.00187385	0.0023708	0.0015704	0.0021773	0.0015669	0.0013932
1193	0.00169495	0.0035208	0.0013471	0.0020428	0.0017819	0.0013232
1194	0.00225665	0.0035385	0.0016858	0.0028275	0.0017352	0.0012527
1195	0.0020488	0.0026937	0.0016035	0.0024941	0.0016958	0.0013815
1196	0.0020628	0.0036552	0.0017708	0.0023548	0.0016097	0.0013108
1197	0.00223065	0.0031016	0.001804	0.0026573	0.001401	0.0014401
1198	0.00246735	0.0028017	0.0020141	0.0029206	0.0013811	0.0014102
1199	0.0020932	0.002921	0.0018948	0.0022916	0.0015985	0.0012565
1200	0.00197945	0.0034605	0.0015719	0.002387	0.0016569	0.0014319
1201	0.00175665	0.0034094	0.0014031	0.0021102	0.0014049	0.0013875
1202	0.0019189	0.0027669	0.0015873	0.0022505	0.0018267	0.0013973
1203	0.00241515	0.0026518	0.0015242	0.0033061	0.0016786	0.0013407
1204	0.00207785	0.002152	0.0017006	0.0024551	0.0016587	0.0014096
1205	0.0017966	0.0026442	0.0015342	0.002059	0.0016154	0.0015145
1206	0.00209875	0.0031106	0.001716	0.0024815	0.0018381	0.0015159
1207	0.00184315	0.0029159	0.0018191	0.0018672	0.0019175	0.0013923
1208	0.0021735	0.0030839	0.0020461	0.0023009	0.0017385	0.0014883
1209	0.00196605	0.0027786	0.0017128	0.0022193	0.001641	0.0013893
1210	0.0018805	0.0034679	0.0015048	0.0022562	0.0016674	0.0012971
1211	0.00220145	0.0028603	0.0019358	0.0024671	0.0015735	0.001383
1212	0.00226005	0.0027072	0.0020228	0.0024973	0.0016928	0.0013564
1213	0.00213255	0.0030262	0.0020652	0.0021999	0.0016722	0.001352
1214	0.0020195	0.0020668	0.0018385	0.0022005	0.0017386	0.0012958
1215	0.00201765	0.003281	0.0018385	0.0021968	0.001732	0.0014062
1216	0.0021262	0.0030862	0.0017694	0.002483	0.0013018	0.001372
1217	0.0021514	0.0023552	0.0017904	0.0025124	0.0016544	0.0014657
1218	0.0022627	0.003564	0.0019874	0.002538	0.0018668	0.0013736
1219	0.002278	0.0026652	0.001788	0.002768	0.0015227	0.0013891
1220	0.00209865	0.002696	0.0019669	0.0022304	0.0017449	0.0012665
1221	0.00193335	0.0028468	0.0016592	0.0022075	0.0018519	0.001344
1222	0.00223055	0.0025901	0.0018787	0.0025824	0.0017913	0.0014343
1223	0.00216245	0.0020923	0.0017336	0.0025913	0.0016914	0.0013729
1224	0.0020177	0.0029529	0.0016883	0.0023471	0.0018445	0.0015135
1225	0.0020449	0.0022845	0.0016725	0.0024173	0.0017718	0.0015094
1226	0.0018441	0.0022277	0.0015022	0.002186	0.0017795	0.0014501
1227	0.0021159	0.0027709	0.0017483	0.0024835	0.0016163	0.0014083
1228	0.00209155	0.0021981	0.0020387	0.0021444	0.0016499	0.0014367
1229	0.00195655	0.0020468	0.001857	0.0020561	0.0016672	0.001423
1230	0.00208155	0.0022488	0.0016027	0.0025604	0.0016815	0.0014705
1231	0.0021929	0.0028715	0.0020537	0.0023321	0.0016272	0.0014756
1232	0.00237705	0.0023988	0.0022904	0.0024637	0.0017563	0.0013028
1233	0.0022175	0.0035539	0.0022146	0.0022204	0.0016366	0.0014729
1234	0.0020061	0.0038776	0.0020548	0.0019574	0.0014846	0.0012817
1235	0.00210835	0.0032208	0.0020612	0.0021555	0.001634	0.0011951
1236	0.00213495	0.0023101	0.001856	0.0024139	0.001575	0.0013091
1237	0.0021004	0.002591	0.0021677	0.0020331	0.0014352	0.0014101
1238	0.0023035	0.0030944	0.0021323	0.0024747	0.0014582	0.0014203
1239	0.0024014	0.002823	0.0023509	0.0024519	0.001529	0.0014169
1240	0.00217025	0.0029867	0.0021522	0.0021883	0.0014531	0.0014399
1241	0.0022701	0.0022526	0.0021855	0.0023547	0.0015264	0.0012155
1242	0.00230135	0.002539	0.0023433	0.0022594	0.0016621	0.0013833
1243	0.0024026	0.0024077	0.0026078	0.0021974	0.0017332	0.00142
1244	0.0022854	0.0024759	0.0019953	0.0025755	0.0017985	0.0013052
1245	0.0019683	0.0024305	0.0017834	0.0021532	0.0016936	0.0013668
1246	0.00226565	0.0026104	0.0016366	0.0028947	0.0013327	0.0014194
1247	0.0021049	0.0024708	0.0020047	0.0022051	0.0016591	0.0013433
1248	0.0025053	0.0033002	0.0023577	0.0026529	0.0016644	0.0014413
1249	0.00216185	0.0027873	0.0020993	0.0022244	0.0017787	0.0013509
1250	0.00202525	0.0027204	0.0018915	0.002159	0.0017676	0.0012782
1251	0.0021311	0.0025079	0.0020894	0.0021728	0.0018939	0.0012602
1252	0.0020911	0.0030572	0.0016636	0.0025186	0.001721	0.0014102
1253	0.00210995	0.0029128	0.0016638	0.0025561	0.001721	0.0013126
1254	0.002359	0.0025733	0.0027064	0.0020116	0.0015613	0.0013444
1255	0.00290775	0.002353	0.0034319	0.0023836	0.0014569	0.0013788
1256	0.0025843	0.0021789	0.0028745	0.0022941	0.0017278	0.0014097
1257	0.0020936	0.0031921	0.0019676	0.0022196	0.0018319	0.0015219
1258	0.0023655	0.003207	0.0020909	0.0026401	0.0019683	0.0015247
1259	0.00237105	0.0029542	0.0022163	0.0025258	0.0016229	0.0013625
1260	0.00204385	0.0021365	0.0020267	0.002061	0.0018323	0.0012541
1261	0.00210885	0.0021019	0.0019049	0.0023128	0.0018476	0.0013612
1262	0.0023021	0.0028641	0.0019809	0.0026233	0.0018521	0.0017041
1263	0.00204165	0.0033514	0.0017316	0.0023517	0.0021575	0.0014913
1264	0.0022007	0.0020831	0.0018248	0.0025766	0.0021336	0.001444
1265	0.0020325	0.0023044	0.0017971	0.0022679	0.0018129	0.0013771
1266	0.00216685	0.0024806	0.0019671	0.0023666	0.0018024	0.0015027
1267	0.00214035	0.0030565	0.0020342	0.0022465	0.0018003	0.0014438
1268	0.00265745	0.0023008	0.002513	0.0028019	0.0018677	0.0014532
1269	0.0026636	0.001977	0.0025941	0.0027331	0.0019702	0.0014246
1270	0.0021334	0.0020866	0.0019789	0.0022879	0.001932	0.0014082
1271	0.0017491	0.0025115	0.0015178	0.0019804	0.0020913	0.0013988
1272	0.00212845	0.0022321	0.00151	0.0027469	0.0018431	0.0014791
1273	0.0025343	0.0028841	0.0025457	0.0025229	0.0019508	0.0015429
1274	0.00220175	0.0031304	0.0022221	0.0021814	0.0020965	0.0013896
1275	0.00226975	0.0019346	0.0018127	0.0027268	0.0019346	0.0014709
1276	0.00195095	0.0021413	0.0017358	0.0021661	0.0017071	0.0013271
1277	0.00228575	0.0017973	0.0020764	0.0024951	0.0018878	0.0014513
1278	0.00188405	0.0022394	0.0018882	0.0018799	0.001832	0.0014428
1279	0.0021388	0.0021955	0.0017673	0.0025103	0.0018431	0.0015123
1280	0.00216035	0.0020511	0.0019202	0.0024005	0.0024465	0.0016224
1281	0.0018723	0.0020887	0.0016874	0.0020572	0.0025099	0.001555
1282	0.00207145	0.0022868	0.0018868	0.0022561	0.0028569	0.0015331
1283	0.0021611	0.0021495	0.0021369	0.0021853	0.0024111	0.0015819
1284	0.00219255	0.0019703	0.0021825	0.0022026	0.002428	0.0014777
1285	0.00197435	0.0020698	0.001822	0.0021267	0.0025324	0.0014995
1286	0.0016659	0.0024574	0.0013408	0.001991	0.0024197	0.0016029
1287	0.00200265	0.0023488	0.0019208	0.0020845	0.0025605	0.001539
1288	0.0021134	0.0026571	0.002387	0.0018398	0.0030668	0.0015589
1289	0.00216135	0.0019119	0.0018249	0.0024978	0.0024914	0.0014702
1290	0.00179885	0.0024341	0.0016108	0.0019869	0.0021555	0.0016345
1291	0.0021709	0.0019019	0.0018951	0.0024467	0.002298	0.0015517
1292	0.00210825	0.0026888	0.0020565	0.00216	0.0024052	0.0016441
1293	0.00213795	0.0027163	0.0019279	0.002348	0.0025807	0.0014436
1294	0.00185675	0.0018578	0.0016303	0.0020832	0.002889	0.0013854
1295	0.00183035	0.0019866	0.0016518	0.0020089	0.0030564	0.0014048
1296	0.0019741	0.0021021	0.0016693	0.0022789	0.0024274	0.0016137
1297	0.0020405	0.0021164	0.0019309	0.0021501	0.0022348	0.0016818
1298	0.0019644	0.0022112	0.0016343	0.0022945	0.0024332	0.0015848
1299	0.00209375	0.0020343	0.0015518	0.0026357	0.0023214	0.0015873
1300	0.0020066	0.0025928	0.0017511	0.0022621	0.002116	0.0016124
1301	0.00195085	0.0028284	0.0015052	0.0023965	0.0021196	0.0015987
1302	0.0021943	0.0024408	0.001806	0.0025826	0.0023496	0.0016302
1303	0.0021982	0.0023979	0.0017825	0.0026139	0.0022467	0.001646
1304	0.00167585	0.0022176	0.0015043	0.0018474	0.0021706	0.0016357
1305	0.00215545	0.0025459	0.0023453	0.0019656	0.0020549	0.0015601
1306	0.0022452	0.0027165	0.0024555	0.0020349	0.0026825	0.0015617
1307	0.0021924	0.0017298	0.0021868	0.002198	0.0026293	0.0015429
1308	0.0019759	0.0019899	0.0017822	0.0021696	0.002359	0.0015525
1309	0.00212545	0.0024671	0.0019374	0.0023135	0.0023928	0.0015937
1310	0.00228895	0.0019058	0.0021234	0.0024545	0.0024076	0.001614
1311	0.0020908	0.0020611	0.0021546	0.002027	0.0023431	0.0015335
1312	0.00222245	0.0023439	0.0020803	0.0023646	0.0023629	0.0016024
1313	0.002278	0.0026741	0.0021521	0.0024039	0.0026758	0.0016525
1314	0.0024917	0.0024004	0.0026048	0.0023786	0.0027817	0.001572
1315	0.0025856	0.0026883	0.00269	0.0024812	0.0023363	0.0014035
1316	0.00251875	0.0021512	0.0025473	0.0024902	0.0022517	0.0016005
1317	0.0022032	0.0022285	0.0021288	0.0022776	0.0022547	0.001563
1318	0.00209615	0.0021185	0.0019216	0.0022707	0.0021582	0.0015253
1319	0.00195285	0.0028778	0.0021888	0.0017169	0.0022436	0.0014813
1320	0.0027054	0.0024832	0.0026185	0.0027923	0.0023873	0.0015606
1321	0.0025577	0.0022396	0.0024772	0.0026382	0.0023182	0.0014642
1322	0.0021117	0.0025146	0.0019129	0.0023105	0.0025843	0.0015822
1323	0.00204105	0.002461	0.0016184	0.0024637	0.0022209	0.0016122
1324	0.0021975	0.0026701	0.0019347	0.0024603	0.0022607	0.0016027
1325	0.00206225	0.003221	0.0016571	0.0024674	0.0025399	0.0015074
1326	0.0018883	0.002349	0.0015777	0.0021989	0.0022366	0.0014279
1327	0.00220195	0.0020958	0.0021528	0.0022511	0.0019273	0.0015718
1328	0.002147	0.0024504	0.0017771	0.0025169	0.0024156	0.0015406
1329	0.0018486	0.0028807	0.001577	0.0021202	0.0021915	0.0016252
1330	0.00189535	0.0017685	0.0014607	0.00233	0.0024438	0.0014282
1331	0.00226805	0.0020061	0.0021689	0.0023672	0.0021198	0.0014355
1332	0.00204245	0.0026172	0.0017258	0.0023591	0.0019917	0.0014407
1333	0.0020761	0.0022114	0.001709	0.0024432	0.0021182	0.0015106
1334	0.00240485	0.0021496	0.0021497	0.00266	0.0018888	0.0015317
1335	0.0022584	0.0026906	0.0021926	0.0023242	0.0021365	0.0015176
1336	0.00199505	0.0021892	0.0017209	0.0022692	0.0021344	0.0015066
1337	0.001923	0.0021283	0.0017381	0.0021079	0.0017735	0.0013644
1338	0.0022469	0.0026323	0.0018487	0.0026451	0.001612	0.0013767
1339	0.0025068	0.0020832	0.0023527	0.0026609	0.0020204	0.0013952
1340	0.00197815	0.0023073	0.0017956	0.0021607	0.0020184	0.0014377
1341	0.00210225	0.0027039	0.0019683	0.0022362	0.0018281	0.0014927
1342	0.00212375	0.0023811	0.0021524	0.0020951	0.0019254	0.0014743
1343	0.00240065	0.0019334	0.0019589	0.0028424	0.0016714	0.0014715
1344	0.00183335	0.0021385	0.0015994	0.0020673	0.0019092	0.0013866
1345	0.0019865	0.0027758	0.0017342	0.0022388	0.0020547	0.0013347
1346	0.0022066	0.0030496	0.0018775	0.0025357	0.0019795	0.0014041
1347	0.0022321	0.0020132	0.0019046	0.0025596	0.0017737	0.0013708
1348	0.00247785	0.0023274	0.0020714	0.0028843	0.0021694	0.0014458
1349	0.0021651	0.0020448	0.0020344	0.0022958	0.0019088	0.0014176
1350	0.00207035	0.002294	0.0017122	0.0024285	0.0020598	0.0012292
1351	0.00206075	0.0029099	0.0017434	0.0023781	0.0019394	0.0012586
1352	0.00210975	0.001984	0.0016012	0.0026183	0.0019615	0.0014065
1353	0.0018091	0.0021194	0.0013594	0.0022588	0.0021002	0.0015678
1354	0.00201585	0.0021241	0.0014989	0.0025328	0.0018834	0.0015498
1355	0.0021093	0.0020567	0.0016756	0.002543	0.0020241	0.0014463
1356	0.00205385	0.0020723	0.0017744	0.0023333	0.0018933	0.0013699
1357	0.00226195	0.0024498	0.0020325	0.0024914	0.0016537	0.0014096
1358	0.00260055	0.0025184	0.0028265	0.0023746	0.0017376	0.0013782
1359	0.00240495	0.0019739	0.0023979	0.002412	0.0018281	0.0014683
1360	0.0022168	0.0025314	0.0020769	0.0023567	0.0016199	0.0014761
1361	0.0023457	0.0026487	0.002249	0.0024424	0.0018271	0.0013588
1362	0.0021637	0.0023724	0.0020277	0.0022997	0.0017095	0.0014052
1363	0.0021395	0.0026585	0.0017474	0.0025316	0.001632	0.0013738
1364	0.002056	0.0029001	0.001834	0.002278	0.0018666	0.0015227
1365	0.00188465	0.0020854	0.0017286	0.0020407	0.0016142	0.0013101
1366	0.0021956	0.0019658	0.0018386	0.0025526	0.0015419	0.0013571
1367	0.00222715	0.0026136	0.0021193	0.002335	0.0016132	0.0013951
1368	0.00210465	0.0027268	0.0020435	0.0021658	0.0015499	0.0014174
1369	0.0022522	0.0018806	0.0021244	0.00238	0.0015898	0.00157
1370	0.00192165	0.0023338	0.0017984	0.0020449	0.0015975	0.0015403
1371	0.0022157	0.0025511	0.0022501	0.0021813	0.0015646	0.0013282
1372	0.00217965	0.0022491	0.001867	0.0024923	0.0016382	0.0012236
1373	0.0021974	0.0024436	0.0017868	0.002608	0.0015658	0.0013478
1374	0.00206815	0.0026704	0.0015825	0.0025538	0.0014846	0.0013535
1375	0.00235225	0.0021927	0.0021815	0.002523	0.0015396	0.001561
1376	0.00197665	0.0026533	0.001663	0.0022903	0.0019266	0.0015444
1377	0.0019607	0.0041133	0.0016735	0.0022479	0.0017514	0.0014515
1378	0.00211545	0.0019849	0.0017979	0.002433	0.0016748	0.0014017
1379	0.00215825	0.0023661	0.0022199	0.0020966	0.0019416	0.0012862
1380	0.0020397	0.0034659	0.0017541	0.0023253	0.0016066	0.0013588
1381	0.0023381	0.0029051	0.0020411	0.0026351	0.0014831	0.0014136
1382	0.00213525	0.002348	0.0018591	0.0024114	0.0015568	0.0014607
1383	0.00189655	0.0020919	0.0015057	0.0022874	0.0015908	0.0014732
1384	0.0017871	0.0025336	0.001629	0.0019452	0.0019601	0.0013874
1385	0.00193925	0.0020558	0.0019474	0.0019311	0.0017445	0.0013701
1386	0.00215285	0.0023663	0.0020809	0.0022248	0.0019681	0.0013995
1387	0.00242725	0.0023783	0.0026689	0.0021856	0.0019643	0.0014234
1388	0.0022547	0.0021192	0.0025348	0.0019746	0.0020108	0.0013625
1389	0.0024091	0.0029402	0.0024501	0.0023681	0.0018618	0.0014034
1390	0.0021687	0.0026223	0.0024097	0.0019277	0.0018623	0.0013228
1391	0.00217665	0.0023382	0.0022036	0.0021497	0.002072	0.0014022
1392	0.00233595	0.0020723	0.002193	0.0024789	0.0018173	0.0014297
1393	0.0021015	0.0025273	0.001825	0.002378	0.0020389	0.001324
1394	0.0019331	0.0020834	0.0013869	0.0024793	0.0019993	0.0013277
1395	0.00191895	0.0020038	0.0016349	0.002203	0.0020333	0.0014384
1396	0.0018679	0.0018897	0.001355	0.0023808	0.0021386	0.0015356
1397	0.0022353	0.0017563	0.0020463	0.0024243	0.0019842	0.0015565
1398	0.002225	0.0025214	0.0020784	0.0023716	0.0021354	0.0014957
1399	0.00177805	0.002324	0.001669	0.0018871	0.0020415	0.0015863
1400	0.00191095	0.0021119	0.0016169	0.002205	0.0022399	0.0015878
1401	0.00195515	0.0026861	0.0015867	0.0023236	0.0020965	0.0015668
1402	0.0018722	0.0021863	0.0014641	0.0022803	0.0022054	0.0014123
1403	0.00192075	0.0020064	0.0017636	0.0020779	0.0023424	0.0013651
1404	0.00194315	0.0027845	0.0014501	0.0024362	0.0023909	0.0014311
1405	0.00189195	0.0022513	0.0017013	0.0020826	0.002156	0.0017109
1406	0.00191585	0.0020694	0.0015043	0.0023274	0.0024563	0.0014877
1407	0.0018947	0.0022056	0.0016039	0.0021855	0.0022356	0.0013436
1408	0.0020795	0.0018983	0.001975	0.002184	0.0024865	0.0013824
1409	0.0020029	0.0021006	0.0017271	0.0022787	0.0023386	0.0014138
1410	0.0019868	0.0021403	0.0020993	0.0018743	0.0020736	0.0014532
1411	0.0021267	0.0026247	0.0022327	0.0020207	0.002348	0.0013395
1412	0.00287195	0.0019068	0.0032389	0.002505	0.0027352	0.0015017
1413	0.00252285	0.0022955	0.0026323	0.0024134	0.0026143	0.0013247
1414	0.00202795	0.0023835	0.0022787	0.0017772	0.0022481	0.0014514
1415	0.00228865	0.0018008	0.0023768	0.0022005	0.0023595	0.0013691
1416	0.00285435	0.0023242	0.003328	0.0023807	0.0025367	0.0012878
1417	0.0029011	0.0018332	0.0035364	0.0022658	0.0021532	0.001241
1418	0.0026363	0.0027991	0.0028681	0.0024045	0.0025368	0.0012466
1419	0.0021802	0.0023545	0.0021565	0.0022039	0.0026717	0.0014197
1420	0.00251935	0.0022707	0.0027861	0.0022526	0.0023935	0.0013
1421	0.00236405	0.0019785	0.0028039	0.0019242	0.002314	0.0012914
1422	0.0023822	0.0022412	0.002575	0.0021894	0.0020714	0.0013153
1423	0.00279115	0.0021726	0.003205	0.0023773	0.0019005	0.0014207
1424	0.0024563	0.0019002	0.0028166	0.002096	0.0020072	0.001309
1425	0.0021205	0.0022194	0.0020245	0.0022165	0.0024106	0.0013167
1426	0.00212465	0.0030077	0.0020841	0.0021652	0.0017341	0.0013719
1427	0.00217245	0.0021379	0.0023865	0.0019584	0.0018625	0.001365
1428	0.00239595	0.0019689	0.0025305	0.0022614	0.0024405	0.0014197
1429	0.00254115	0.0021405	0.0030095	0.0020728	0.0022852	0.0013202
1430	0.00255695	0.0022188	0.0027197	0.0023942	0.0021782	0.0014511
1431	0.0022069	0.0019867	0.0020258	0.002388	0.0021332	0.0014048
1432	0.002432	0.0021254	0.0028637	0.0020003	0.0023019	0.0013823
1433	0.0026258	0.001886	0.0032351	0.0020165	0.002586	0.0015059
1434	0.00225685	0.00195	0.0022865	0.0022272	0.0024653	0.0014162
1435	0.00230505	0.0024119	0.0027249	0.0018852	0.0021885	0.0014393
1436	0.0027735	0.0024154	0.0030183	0.0025287	0.0019105	0.0014607
1437	0.0024167	0.0021754	0.0029714	0.001862	0.0022298	0.0012643
1438	0.00278655	0.0023912	0.0030828	0.0024903	0.0021734	0.0012836
1439	0.00325655	0.0021877	0.0036261	0.002887	0.0019194	0.0012667
1440	0.00276775	0.0023418	0.0034884	0.0020471	0.0020196	0.0014451
1441	0.0025644	0.0019594	0.0030973	0.0020315	0.0022691	0.0013829
1442	0.00273635	0.0021358	0.0032979	0.0021748	0.0017589	0.0013391
1443	0.00267345	0.0023157	0.0031554	0.0021915	0.0020399	0.001285
1444	0.0024533	0.0023287	0.0024557	0.0024509	0.0020484	0.0013314
1445	0.0026389	0.0023366	0.0026562	0.0026216	0.0020374	0.0013079
1446	0.00255515	0.002054	0.0028486	0.0022617	0.0022073	0.0013173
1447	0.0022103	0.0021628	0.0022989	0.0021217	0.0017442	0.0013127
1448	0.0017122	0.0023415	0.0016216	0.0018028	0.0020379	0.0014424
1449	0.0019136	0.0019864	0.0017777	0.0020495	0.002063	0.0014844
1450	0.00203155	0.0026082	0.0019264	0.0021367	0.0019765	0.0013424
1451	0.00219505	0.0025121	0.0020994	0.0022907	0.0018627	0.0014743
1452	0.0024162	0.0026751	0.0026609	0.0021715	0.0016277	0.0013618
1453	0.00258945	0.0021578	0.0031916	0.0019873	0.0018035	0.0014465
1454	0.00228035	0.0022946	0.002731	0.0018297	0.0016468	0.0014662
1455	0.0022361	0.0022021	0.0022653	0.0022069	0.0019681	0.0013453
1456	0.00210745	0.0021582	0.0020984	0.0021165	0.0016672	0.001372
1457	0.00265975	0.0025903	0.0027495	0.00257	0.0015991	0.0013691
1458	0.00243885	0.0024725	0.0026121	0.0022656	0.0017581	0.0014349
1459	0.0021349	0.0021804	0.0018392	0.0024306	0.001602	0.0012748
1460	0.002206	0.0020351	0.0019601	0.0024519	0.0018304	0.0013753
1461	0.002108	0.00202	0.001974	0.002242	0.0018178	0.0013944
1462	0.001933	0.0024555	0.0018423	0.0020237	0.0018136	0.0014129
1463	0.00187595	0.0026755	0.0016652	0.0020867	0.0015651	0.0015181
1464	0.0017356	0.002295	0.0014721	0.0019991	0.0020648	0.0014267
1465	0.0022292	0.0026281	0.0016397	0.0028187	0.0020687	0.0013079
1466	0.0018151	0.0024644	0.001503	0.0021272	0.0019421	0.0014413
1467	0.0020699	0.0023548	0.0017113	0.0024285	0.0017153	0.0012851
1468	0.00195245	0.0027305	0.0017549	0.00215	0.0018978	0.0013378
1469	0.00171655	0.0022347	0.0014646	0.0019685	0.0018845	0.0012812
1470	0.0021508	0.0022375	0.0018824	0.0024192	0.0016996	0.0013362
1471	0.0019533	0.002242	0.0015134	0.0023932	0.0019196	0.0011677
1472	0.0018176	0.0019025	0.0014947	0.0021405	0.0021234	0.0012848
1473	0.0019352	0.0028306	0.0016354	0.002235	0.0018139	0.0012811
1474	0.0018737	0.0021649	0.0015256	0.0022218	0.0019287	0.0014024
1475	0.0022488	0.0019591	0.0018158	0.0026818	0.0014793	0.0014853
1476	0.0019752	0.002548	0.0016162	0.0023342	0.0016242	0.0012774
1477	0.00205465	0.002242	0.0015501	0.0025592	0.0018264	0.0010413
1478	0.0021747	0.0024071	0.0019906	0.0023588	0.0017034	0.0012122
1479	0.00225885	0.0025072	0.0020331	0.0024846	0.0018235	0.0012242
1480	0.0021544	0.0023974	0.0020415	0.0022673	0.0017971	0.001326
1481	0.0021866	0.0023938	0.001955	0.0024182	0.0018693	0.0013237
1482	0.00204775	0.0019186	0.0018005	0.002295	0.001756	0.0013655
1483	0.00164825	0.0026298	0.0014484	0.0018481	0.0017319	0.0012734
1484	0.00207175	0.0021702	0.0016889	0.0024546	0.001353	0.0012615
1485	0.00209145	0.0023836	0.0017306	0.0024523	0.0016144	0.0013145
1486	0.00199175	0.0017978	0.0016356	0.0023479	0.0016333	0.0013039
1487	0.0021353	0.0020379	0.0017971	0.0024735	0.0016802	0.0013484
1488	0.00255035	0.0022686	0.0024522	0.0026485	0.0017524	0.0014954
1489	0.0022579	0.0024693	0.001905	0.0026108	0.0017511	0.0013161
1490	0.0019214	0.0028625	0.0015263	0.0023165	0.0018387	0.001258
1491	0.00208395	0.0027758	0.00184	0.0023279	0.0017692	0.0013153
1492	0.0021343	0.0022185	0.0020005	0.0022681	0.0016651	0.0012819
1493	0.00203865	0.0027153	0.0018299	0.0022474	0.0016247	0.0013274
1494	0.0021721	0.0018352	0.0021019	0.0022423	0.001676	0.0013912
1495	0.0019198	0.0021975	0.0016379	0.0022017	0.001831	0.0012685
1496	0.00186015	0.0028158	0.0016514	0.0020689	0.001489	0.0012443
1497	0.00199555	0.0024678	0.0015474	0.0024437	0.0017895	0.0012699
1498	0.00178995	0.0020282	0.0014389	0.002141	0.0017106	0.0013523
1499	0.00179385	0.0020027	0.0017514	0.0018363	0.0017271	0.0012167
1500	0.0019408	0.0030741	0.0015077	0.0023739	0.0014499	0.0012689
1501	0.00213635	0.0027895	0.0017523	0.0025204	0.001532	0.001176
1502	0.00202555	0.0024299	0.0019186	0.0021325	0.0015378	0.0012486
1503	0.00216695	0.0021394	0.0018278	0.0025061	0.0017254	0.0013548
1504	0.00184815	0.0018502	0.0015962	0.0021001	0.0015691	0.0013243
1505	0.0018861	0.0024799	0.0017108	0.0020614	0.0016731	0.0013982
1506	0.00180685	0.0022833	0.0014301	0.0021836	0.0019731	0.0013435
1507	0.00195705	0.002192	0.0017924	0.0021217	0.0019821	0.0014346
1508	0.0019471	0.002515	0.0014477	0.0024465	0.0016767	0.0013406
1509	0.00172025	0.0026492	0.0017264	0.0017141	0.0017525	0.0014237
1510	0.00214255	0.0021483	0.001977	0.0023081	0.0015297	0.0013473
1511	0.00210035	0.0024474	0.0019678	0.0022329	0.001648	0.0015215
1512	0.00192875	0.0024533	0.0017417	0.0021158	0.0015099	0.0015134
1513	0.002084	0.0024665	0.0019418	0.0022262	0.0016773	0.0016145
1514	0.00225105	0.0025299	0.0024115	0.0020906	0.0014587	0.0013689
1515	0.0022945	0.0021092	0.0019725	0.0026165	0.0014826	0.0012648
1516	0.0021649	0.0021201	0.0015686	0.0027612	0.0014971	0.0013789
1517	0.0018974	0.002268	0.00173	0.0020648	0.0015349	0.0013724
1518	0.0022568	0.0018343	0.0024089	0.0021047	0.0018837	0.0013312
1519	0.00215745	0.002197	0.0021126	0.0022023	0.0014528	0.0013377
1520	0.0021706	0.001985	0.0018886	0.0024526	0.0017127	0.0011587
1521	0.0021762	0.0027079	0.00178	0.0025724	0.001606	0.001357
1522	0.00191005	0.0023705	0.0016074	0.0022127	0.0016676	0.0012362
1523	0.0021134	0.0022663	0.0018566	0.0023702	0.0015399	0.0013071
1524	0.0017977	0.0023712	0.0017387	0.0018567	0.0018726	0.0013561
1525	0.0015852	0.0022013	0.0013529	0.0018175	0.0017794	0.0013924
1526	0.00195945	0.0026989	0.0018573	0.0020616	0.0016575	0.0014304
1527	0.0021049	0.0023946	0.0018929	0.0023169	0.0017445	0.0013537
1528	0.00188435	0.0022313	0.0016299	0.0021388	0.0015043	0.0014086
1529	0.00185075	0.0021687	0.0016599	0.0020416	0.001778	0.0013316
1530	0.0020917	0.0026161	0.0019422	0.0022412	0.0014696	0.0012742
1531	0.00185035	0.0023651	0.0014419	0.0022588	0.0018985	0.0013099
1532	0.00187305	0.0021716	0.0015912	0.0021549	0.0016073	0.0014566
1533	0.00197895	0.0021749	0.0016882	0.0022697	0.0019245	0.0013365
1534	0.0020464	0.0019345	0.0018114	0.0022814	0.0015772	0.0013895
1535	0.00200775	0.0024772	0.0019171	0.0020984	0.0015144	0.0012081
1536	0.0020883	0.002426	0.0020393	0.0021373	0.001639	0.0013381
1537	0.00230215	0.0023323	0.0021084	0.0024959	0.0017191	0.0012976
1538	0.0020383	0.002213	0.0019025	0.0021741	0.0016301	0.0013169
1539	0.0019277	0.0026272	0.0017321	0.0021233	0.0017359	0.001408
1540	0.0020875	0.0028059	0.0016359	0.0025391	0.0014861	0.0012541
1541	0.0019817	0.00237	0.0017317	0.0022317	0.0018326	0.001238
1542	0.00214325	0.002283	0.0017121	0.0025744	0.0018135	0.0013332
1543	0.00211975	0.0027688	0.001665	0.0025745	0.001881	0.0013921
1544	0.0019848	0.0022594	0.0017767	0.0021929	0.0017818	0.001374
1545	0.00221225	0.0024242	0.0020505	0.002374	0.0017436	0.0013621
1546	0.0022853	0.0019718	0.0017761	0.0027945	0.0017989	0.0014883
1547	0.0016858	0.0019115	0.0014768	0.0018948	0.0017922	0.001504
1548	0.00214255	0.0022166	0.0017848	0.0025003	0.0016126	0.0013963
1549	0.00182685	0.0022249	0.0018008	0.0018529	0.0016701	0.0013591
1550	0.00184415	0.0026093	0.0016242	0.0020641	0.0018622	0.0012943
1551	0.00214255	0.0022834	0.0018904	0.0023947	0.0017352	0.0013892
1552	0.0021107	0.0023798	0.0018043	0.0024171	0.0019104	0.0013342
1553	0.00194795	0.0019688	0.0016653	0.0022306	0.0018949	0.0013066
1554	0.00171245	0.0024755	0.0016941	0.0017308	0.0018853	0.0013624
1555	0.0019682	0.002316	0.0020384	0.001898	0.0019391	0.0013243
1556	0.00214625	0.0021951	0.0020963	0.0021962	0.002164	0.0012287
1557	0.0023395	0.002378	0.0019315	0.0027475	0.0018982	0.0012032
1558	0.00204795	0.0024545	0.0019664	0.0021295	0.0021059	0.0012765
1559	0.00234115	0.0022252	0.0021491	0.0025332	0.0022556	0.0013835
1560	0.002162	0.0022139	0.0017178	0.0026062	0.0018128	0.0013746
1561	0.00205745	0.0022864	0.0014851	0.0026298	0.0016236	0.0013748
1562	0.001976	0.0026281	0.0018791	0.0020729	0.0019267	0.0013301
1563	0.0023195	0.0021856	0.0024233	0.0022157	0.0017186	0.001421
1564	0.00227865	0.002129	0.0020783	0.002479	0.0017828	0.0012919
1565	0.00190875	0.0020978	0.0018075	0.00201	0.0018831	0.0012138
1566	0.00194665	0.0025216	0.0016579	0.0022354	0.0018883	0.0013366
1567	0.0020902	0.0020116	0.0015992	0.0025812	0.0015894	0.001317
1568	0.00189635	0.0024861	0.0017151	0.0020776	0.0018596	0.0013596
1569	0.002031	0.0022179	0.001748	0.002314	0.0020614	0.0012717
1570	0.0024117	0.0026506	0.0019511	0.0028723	0.0017521	0.0013343
1571	0.0018552	0.0022668	0.0015707	0.0021397	0.0016544	0.0012559
1572	0.0018909	0.002299	0.0016505	0.0021313	0.0019994	0.0013361
1573	0.0018594	0.0016979	0.0016645	0.0020543	0.0017873	0.0013271
1574	0.00194285	0.0025841	0.0017069	0.0021788	0.001411	0.0012788
1575	0.0021546	0.0027515	0.0019441	0.0023651	0.0015658	0.0013625
1576	0.0022024	0.0017989	0.0017349	0.0026699	0.0017416	0.0012985
1577	0.00223825	0.0021934	0.0019528	0.0025237	0.0019918	0.0013712
1578	0.0024941	0.0028266	0.0023609	0.0026273	0.0017378	0.0013312
1579	0.00205535	0.0021682	0.0015702	0.0025405	0.0014491	0.0013596
1580	0.00177975	0.0024064	0.0013042	0.0022553	0.0016801	0.0013595
1581	0.00212025	0.0020039	0.0017601	0.0024804	0.0016916	0.0014023
1582	0.00209705	0.0019789	0.0016616	0.0025325	0.0016067	0.0013211
1583	0.00212705	0.0018833	0.0016011	0.002653	0.0017377	0.0014798
1584	0.00206115	0.0021559	0.0019475	0.0021748	0.0015375	0.0013824
1585	0.0023149	0.0023137	0.0019124	0.0027174	0.0016305	0.0013779
1586	0.0018491	0.0025488	0.0017908	0.0019074	0.0017737	0.0013515
1587	0.0022078	0.0020033	0.0019346	0.002481	0.0015011	0.0012488
1588	0.00232885	0.0018472	0.0025243	0.0021334	0.0019295	0.0013311
1589	0.0021606	0.0023749	0.002138	0.0021832	0.0018921	0.0012423
1590	0.0021021	0.0023874	0.0019301	0.0022741	0.0018482	0.0013655
1591	0.0022762	0.0023503	0.0019609	0.0025915	0.0016096	0.0012856
1592	0.00207915	0.0022846	0.0019267	0.0022316	0.0016625	0.001199
1593	0.00200665	0.0017403	0.0016656	0.0023477	0.0014376	0.001274
1594	0.0020645	0.0021144	0.001601	0.002528	0.0017238	0.0013436
1595	0.00215365	0.0020695	0.0015287	0.0027786	0.001701	0.0013995
1596	0.00224335	0.0023277	0.0019229	0.0025638	0.0017474	0.0012313
1597	0.0020045	0.0023776	0.0015847	0.0024243	0.0016632	0.0012573
1598	0.00182475	0.0025303	0.001631	0.0020185	0.0015369	0.0012212
1599	0.0021168	0.0022046	0.0018945	0.0023391	0.0017795	0.001188
1600	0.002114	0.0023032	0.0020474	0.0021806	0.0013502	0.0013567
1601	0.00198015	0.0031148	0.0017878	0.0021725	0.0016915	0.0014033
1602	0.0017422	0.0024839	0.001607	0.0018774	0.0016188	0.001262
1603	0.00182005	0.0022339	0.0015748	0.0020653	0.0015734	0.0012133
1604	0.0021173	0.0021085	0.0016585	0.0025761	0.0018891	0.0011968
1605	0.00214135	0.0023675	0.0018703	0.0024124	0.0017128	0.0013124
1606	0.00210505	0.0026218	0.0019594	0.0022507	0.0018297	0.0013964
1607	0.0020873	0.0019499	0.0017961	0.0023785	0.0017082	0.0012613
1608	0.0018857	0.0021084	0.0016587	0.0021127	0.0016837	0.0013821
1609	0.0020218	0.0024484	0.0015541	0.0024895	0.0015153	0.0013425
1610	0.00183275	0.0027444	0.0016834	0.0019821	0.0014916	0.0012583
1611	0.00187945	0.0021273	0.0015634	0.0021955	0.0015482	0.001174
1612	0.00216625	0.002403	0.0014791	0.0028534	0.0016237	0.0012942
1613	0.00198785	0.0021196	0.001508	0.0024677	0.0015997	0.0013179
1614	0.0018233	0.0025001	0.0015494	0.0020972	0.0017436	0.0012533
1615	0.00208095	0.0028458	0.0017093	0.0024526	0.0017992	0.0012625
1616	0.0017693	0.0024647	0.0014316	0.002107	0.0017576	0.0013466
1617	0.0017397	0.0021486	0.0013846	0.0020948	0.0015281	0.0012909
1618	0.0021383	0.0024149	0.0016919	0.0025847	0.001733	0.0013856
1619	0.00193	0.0026637	0.0018395	0.0020205	0.0016511	0.0012802
1620	0.0019621	0.0023556	0.0016901	0.0022341	0.0014743	0.0013397
1621	0.0018831	0.0022663	0.0014345	0.0023317	0.0016356	0.001341
1622	0.0017807	0.0028376	0.0014258	0.0021356	0.0015594	0.0012319
1623	0.0021768	0.0029897	0.0016282	0.0027254	0.0016713	0.0014223
1624	0.00215625	0.0027183	0.0014748	0.0028377	0.0017053	0.0013426
1625	0.0018651	0.0022931	0.0016068	0.0021234	0.001652	0.0012506
1626	0.00231505	0.0020716	0.0019594	0.0026707	0.0017513	0.0013364
1627	0.00237855	0.0018139	0.0021899	0.0025672	0.0014396	0.001348
1628	0.00213365	0.0018997	0.001817	0.0024503	0.0014708	0.0014097
1629	0.0017839	0.0022266	0.001582	0.0019858	0.0017659	0.0013964
1630	0.0018938	0.0023914	0.0016953	0.0020923	0.0017474	0.001376
1631	0.00201535	0.0026047	0.0014487	0.002582	0.0015641	0.001242
1632	0.0019513	0.0019939	0.0017882	0.0021144	0.0015444	0.00129
1633	0.00209545	0.0024481	0.0017057	0.0024852	0.0013486	0.0013126
1634	0.00169715	0.0021454	0.0012912	0.0021031	0.001312	0.0015219
1635	0.0016981	0.0020166	0.0016533	0.0017429	0.0014933	0.0012648
1636	0.00200255	0.0018665	0.0015987	0.0024064	0.0014757	0.0013722
1637	0.00215755	0.0025957	0.0018274	0.0024877	0.0014893	0.0012519
1638	0.00216025	0.002019	0.0018603	0.0024602	0.0013538	0.0013125
1639	0.00190975	0.0020939	0.0015677	0.0022518	0.0017379	0.001327
1640	0.00206665	0.0020619	0.0015651	0.0025682	0.0016246	0.001316
1641	0.00211755	0.0021331	0.0018606	0.0023745	0.0016393	0.0013299
1642	0.00197695	0.0023052	0.0015415	0.0024124	0.001705	0.0013559
1643	0.00178285	0.0021508	0.0014861	0.0020796	0.001678	0.001364
1644	0.0020496	0.0021167	0.0015309	0.0025683	0.001553	0.0012838
1645	0.00181685	0.0020014	0.0013522	0.0022815	0.0016297	0.0013501
1646	0.00178735	0.002157	0.001536	0.0020387	0.0014892	0.0013859
1647	0.00179545	0.0021543	0.0015646	0.0020263	0.0020571	0.0012841
1648	0.00213225	0.0021304	0.0017492	0.0025153	0.0017374	0.0013258
1649	0.00189655	0.0021538	0.0016815	0.0021116	0.0016045	0.0013596
1650	0.00183115	0.0020632	0.0015024	0.0021599	0.0016771	0.0012876
1651	0.00191065	0.0021808	0.00152	0.0023013	0.0020236	0.0013617
1652	0.0019231	0.0020656	0.0016227	0.0022235	0.0020211	0.0014359
1653	0.0020221	0.0024947	0.0015156	0.0025286	0.0018909	0.0014063
1654	0.00181975	0.0020724	0.0017163	0.0019232	0.0021595	0.0013726
1655	0.0020368	0.0021926	0.0017755	0.0022981	0.0016141	0.0014461
1656	0.00182085	0.0018271	0.0016594	0.0019823	0.0015008	0.0014919
1657	0.00226735	0.002594	0.0018414	0.0026933	0.0019085	0.0014019
1658	0.00217375	0.0023213	0.0019766	0.0023709	0.0017617	0.0013345
1659	0.0020517	0.0024316	0.0014637	0.0026397	0.0016123	0.0012347
1660	0.00184865	0.0024786	0.0015654	0.0021319	0.0016986	0.0012238
1661	0.0019141	0.0028443	0.001677	0.0021512	0.0017529	0.001448
1662	0.00185075	0.002818	0.0015016	0.0021999	0.0014839	0.0013475
1663	0.0019387	0.0025498	0.0016344	0.002243	0.0013986	0.0013679
1664	0.0019034	0.0017546	0.0017621	0.0020447	0.0015198	0.001369
1665	0.0023107	0.0025727	0.0019652	0.0026562	0.0017805	0.0013707
1666	0.00216175	0.0021697	0.0016194	0.0027041	0.001772	0.0013447
1667	0.0017755	0.0024211	0.001615	0.001936	0.0016008	0.0012241
1668	0.001973	0.0023127	0.0017332	0.0022128	0.0016442	0.0014428
1669	0.0020066	0.0021218	0.0018262	0.002187	0.0016194	0.0014133
1670	0.00200055	0.0022917	0.0016846	0.0023165	0.0016906	0.0014557
1671	0.00216005	0.0018611	0.0018673	0.0024528	0.0015184	0.0014196
1672	0.00192095	0.0027131	0.0015963	0.0022456	0.0018572	0.0014091
1673	0.0018329	0.0023012	0.0015648	0.002101	0.0017106	0.0011976
1674	0.00207805	0.0021082	0.0018044	0.0023517	0.0015543	0.0012492
1675	0.00191925	0.0027349	0.0019161	0.0019224	0.0015551	0.0013685
1676	0.0024328	0.0020681	0.0021955	0.0026701	0.0015173	0.001434
1677	0.00220685	0.0024267	0.0019211	0.0024926	0.0013409	0.0014384
1678	0.00210565	0.0020488	0.0020025	0.0022088	0.0017504	0.0015973
1679	0.00195385	0.002306	0.0017059	0.0022018	0.001906	0.0013666
1680	0.0020269	0.0017586	0.0016897	0.0023641	0.0019147	0.0013118
1681	0.00208265	0.0024588	0.0016753	0.00249	0.002121	0.0014247
1682	0.0017943	0.0025065	0.0015729	0.0020157	0.0015386	0.001419
1683	0.00205555	0.0022203	0.0018129	0.0022982	0.0015869	0.0013461
1684	0.00197585	0.001922	0.0018911	0.0020606	0.0018436	0.0012182
1685	0.0020705	0.0022214	0.0020067	0.0021343	0.0019223	0.0012582
1686	0.00193195	0.0019353	0.0018816	0.0019823	0.0019395	0.0014347
1687	0.0018854	0.0025996	0.0015745	0.0021963	0.0020152	0.0014317
1688	0.0020531	0.0024136	0.0017551	0.0023511	0.0016221	0.0015633
1689	0.001938	0.0018313	0.0018398	0.0020362	0.0013324	0.0014663
1690	0.0017957	0.0017319	0.0016881	0.0019033	0.0016755	0.00141
1691	0.00221555	0.0016504	0.0020088	0.0024223	0.001572	0.0013791
1692	0.0022122	0.0016974	0.0018765	0.0025479	0.0017393	0.0014267
1693	0.0021728	0.0019728	0.0017374	0.0026082	0.001647	0.0013972
1694	0.001862	0.0025305	0.0018783	0.0018457	0.0016059	0.0013537
1695	0.00219895	0.0027836	0.0020434	0.0023545	0.001716	0.0013422
1696	0.00200835	0.0022137	0.0019204	0.0020963	0.0017587	0.0013546
1697	0.00194	0.0018283	0.0017616	0.0021184	0.0018885	0.0015013
1698	0.00213435	0.0026204	0.0015843	0.0026844	0.0014687	0.0013308
1699	0.00188865	0.0024732	0.0016826	0.0020947	0.0017318	0.001343
1700	0.001829	0.0025184	0.0015801	0.0020779	0.0018413	0.0013062
1701	0.00200935	0.0023069	0.0017627	0.002256	0.0019093	0.0013548
1702	0.0022031	0.0022257	0.0018029	0.0026033	0.0016339	0.0014125
1703	0.0019939	0.0021815	0.0017656	0.0022222	0.0020617	0.0013369
1704	0.001917	0.0023033	0.0016135	0.0022205	0.0017326	0.0014193
1705	0.0018514	0.0026563	0.0016451	0.0020577	0.0018433	0.001343
1706	0.00192965	0.0019888	0.0014615	0.0023978	0.0017735	0.0013674
1707	0.00207915	0.0019942	0.0015536	0.0026047	0.0018898	0.0013713
1708	0.00205705	0.0019974	0.0017042	0.0024099	0.0015054	0.001394
1709	0.0018377	0.001586	0.0016246	0.0020508	0.0020791	0.0012615
1710	0.00196375	0.0019472	0.0018784	0.0020491	0.0019314	0.0013523
1711	0.0019734	0.0019258	0.0017058	0.002241	0.0014654	0.0013862
1712	0.0020079	0.001754	0.0016637	0.0023521	0.0015376	0.0013646
1713	0.00192855	0.0018971	0.0016961	0.002161	0.0017485	0.0013619
1714	0.00175075	0.0027429	0.0016197	0.0018818	0.0015987	0.0012889
1715	0.0021968	0.0022135	0.0020391	0.0023545	0.0017881	0.0013144
1716	0.00207385	0.0018841	0.0019828	0.0021649	0.0015933	0.0013498
1717	0.0021319	0.0027509	0.0017432	0.0025206	0.0015346	0.0013409
1718	0.002028	0.0026853	0.0014962	0.0025598	0.001593	0.0012974
1719	0.0020649	0.0023857	0.0020408	0.002089	0.0015618	0.0013012
1720	0.0019174	0.0023701	0.0020167	0.0018181	0.0014919	0.0014077
1721	0.0020009	0.0023036	0.0018768	0.002125	0.0016165	0.0014595
1722	0.0018374	0.0022613	0.0015399	0.0021349	0.0016978	0.0014182
1723	0.00190075	0.0021979	0.001702	0.0020995	0.001423	0.0012269
1724	0.00196515	0.0024913	0.0015422	0.0023881	0.0018063	0.0012636
1725	0.0019892	0.0023015	0.0016935	0.0022849	0.0018716	0.001485
1726	0.00220875	0.0021232	0.0020219	0.0023956	0.0016833	0.0014046
1727	0.002141	0.0019728	0.0021964	0.0020856	0.0016509	0.0014528
1728	0.0020586	0.0022114	0.0022248	0.0018924	0.0017591	0.0013657
1729	0.00216675	0.0020677	0.0018852	0.0024483	0.0018473	0.0013107
1730	0.00210755	0.0018969	0.0017404	0.0024747	0.0015928	0.0013813
1731	0.0021654	0.0022916	0.0021766	0.0021542	0.0020062	0.0014852
1732	0.0022681	0.0024456	0.0023256	0.0022106	0.0020051	0.001391
1733	0.0022223	0.0022345	0.0021238	0.0023208	0.0018495	0.0014862
1734	0.00208045	0.001936	0.0017408	0.0024201	0.0018677	0.001471
1735	0.0021557	0.0023137	0.002084	0.0022274	0.0016394	0.0014931
1736	0.00214175	0.0019726	0.0023835	0.0019	0.0019386	0.0014586
1737	0.00243005	0.0025335	0.0022326	0.0026275	0.002012	0.0013953
1738	0.0022903	0.0031284	0.0023276	0.002253	0.0016764	0.0016657
1739	0.00222865	0.002407	0.0023578	0.0020995	0.0017979	0.0015701
1740	0.00177585	0.0019634	0.0017143	0.0018374	0.0017394	0.0016965
1741	0.00204475	0.0023305	0.0018402	0.0022493	0.0017131	0.0015399
1742	0.00243425	0.0022487	0.0025807	0.0022878	0.0015306	0.0015513
1743	0.00242755	0.0024663	0.0027484	0.0021067	0.0018225	0.0014176
1744	0.00197405	0.0023928	0.0018322	0.0021159	0.0015082	0.0016249
1745	0.00175655	0.0025231	0.0016453	0.0018678	0.0015687	0.0015644
1746	0.0021928	0.0020151	0.0022891	0.0020965	0.0016121	0.0015951
1747	0.0020562	0.0024029	0.002131	0.0019814	0.001967	0.0016182
1748	0.00198175	0.0021093	0.0018379	0.0021256	0.001782	0.0016161
1749	0.0018715	0.0019872	0.0017891	0.0019539	0.0015172	0.0014895
1750	0.00214825	0.002467	0.0020078	0.0022887	0.0021099	0.0014702
1751	0.0023667	0.0020289	0.0021126	0.0026208	0.0019498	0.0016213
1752	0.0020524	0.0023304	0.0016449	0.0024599	0.001773	0.001622
1753	0.00184665	0.0024651	0.0017666	0.0019267	0.0018152	0.0015996
1754	0.00221615	0.002132	0.0017587	0.0026736	0.0019137	0.001592
1755	0.002063	0.0021715	0.0015917	0.0025343	0.0019891	0.0015865
1756	0.0023167	0.002115	0.0021084	0.002525	0.0016525	0.0015592
1757	0.0022731	0.002227	0.0020508	0.0024954	0.0019393	0.0015057
1758	0.00216145	0.0025549	0.0018277	0.0024952	0.0020336	0.0013479
1759	0.00221145	0.0021445	0.001821	0.0026019	0.0016741	0.001488
1760	0.0023102	0.0020036	0.0021957	0.0024247	0.0020945	0.0014188
1761	0.00186585	0.0022125	0.0016188	0.0021129	0.001941	0.0014209
1762	0.0020328	0.0018318	0.0019043	0.0021613	0.0018055	0.0014401
1763	0.00207595	0.002679	0.0018905	0.0022614	0.0019627	0.001456
1764	0.00200245	0.0022292	0.0017751	0.0022298	0.0021549	0.0013627
1765	0.00220515	0.0023447	0.0017056	0.0027047	0.0017288	0.0013254
1766	0.0018534	0.0030443	0.001362	0.0023448	0.0016714	0.0013163
1767	0.00193525	0.0021913	0.0014124	0.0024581	0.0018575	0.0014539
1768	0.0021563	0.0021238	0.0021166	0.002196	0.0020796	0.0013246
1769	0.00208565	0.0023826	0.0017633	0.002408	0.0022329	0.0013665
1770	0.00187855	0.0020341	0.0014211	0.002336	0.0020319	0.0013139
1771	0.00203295	0.0019528	0.0018127	0.0022532	0.0019691	0.0013888
1772	0.00201025	0.0022428	0.0016861	0.0023344	0.0018099	0.0014363
1773	0.00191185	0.0020902	0.001625	0.0021987	0.001792	0.0014324
1774	0.0020091	0.0020501	0.0020268	0.0019914	0.0017307	0.0013182
1775	0.00206335	0.0022999	0.0018249	0.0023018	0.0020869	0.001258
1776	0.00211435	0.0022711	0.0015781	0.0026506	0.0018859	0.0012861
1777	0.0019517	0.0023664	0.0014263	0.0024771	0.0017877	0.0012456
1778	0.00225385	0.0023835	0.0018825	0.0026252	0.0015349	0.0011489
1779	0.0021866	0.0022814	0.0017906	0.0025826	0.0015804	0.0014215
1780	0.00202925	0.0021931	0.0018156	0.0022429	0.0017688	0.0014504
1781	0.00178025	0.0024724	0.0016058	0.0019547	0.0017817	0.0013573
1782	0.00203775	0.0023725	0.0017482	0.0023273	0.0017562	0.0012601
1783	0.00189405	0.0022641	0.001567	0.0022211	0.0018052	0.0013014
1784	0.0020051	0.001767	0.0016378	0.0023724	0.0018953	0.0011787
1785	0.001965	0.0024107	0.0016645	0.0022655	0.001694	0.001226
1786	0.00214675	0.0022169	0.0018554	0.0024381	0.0018443	0.0012643
1787	0.0021391	0.0019498	0.0018758	0.0024024	0.0017448	0.0014368
1788	0.00200935	0.0016918	0.0017354	0.0022833	0.0014978	0.0014003
1789	0.0021942	0.002233	0.0016475	0.0027409	0.002069	0.0013006
1790	0.0021729	0.0021651	0.0019163	0.0024295	0.0018092	0.0014537
1791	0.0021715	0.0023403	0.0022555	0.0020875	0.0019129	0.0013208
1792	0.00216825	0.001853	0.0022965	0.00204	0.0017937	0.0014776
1793	0.00192925	0.0020432	0.0017894	0.0020691	0.0017043	0.0014156
1794	0.00203885	0.0021115	0.0018221	0.0022556	0.0015545	0.0014393
1795	0.002235	0.0021918	0.0020146	0.0024554	0.0016112	0.0013585
1796	0.00229195	0.0023026	0.0017374	0.0028465	0.0017051	0.0013805
1797	0.00214655	0.0020472	0.0017715	0.0025216	0.0015428	0.0014313
1798	0.00165975	0.0021139	0.0013872	0.0019323	0.0015188	0.0014882
1799	0.0018619	0.0023393	0.0015966	0.0021272	0.0015322	0.0015327
1800	0.00175505	0.0024926	0.001715	0.0017951	0.0017727	0.0014827
1801	0.0016569	0.0021474	0.0013145	0.0019993	0.0018354	0.0014414
1802	0.0020658	0.0023877	0.0016565	0.0024751	0.0017411	0.0014779
1803	0.0020087	0.0021531	0.0017288	0.0022886	0.0014403	0.0016708
1804	0.0019485	0.0027934	0.0016807	0.0022163	0.0013916	0.0014833
1805	0.0018831	0.0022709	0.0015049	0.0022613	0.0015952	0.0016253
1806	0.0021214	0.0024855	0.0016278	0.002615	0.0019107	0.0015944
1807	0.0020343	0.0018892	0.0019998	0.0020688	0.0017999	0.0015641
1808	0.0019328	0.0021915	0.0015572	0.0023084	0.0016251	0.0015086
1809	0.0016926	0.0022228	0.0015261	0.0018591	0.0016827	0.0015434
1810	0.0018774	0.0022129	0.0018414	0.0019134	0.0014894	0.0016037
1811	0.0020634	0.0020196	0.0020245	0.0021023	0.0016829	0.0015087
1812	0.00228565	0.0024342	0.0022664	0.0023049	0.0017611	0.0014363
1813	0.0024263	0.0022831	0.0023939	0.0024587	0.0016574	0.0014328
1814	0.00208305	0.0026012	0.0024599	0.0017062	0.0015059	0.0014908
1815	0.0022364	0.0024585	0.0019746	0.0024982	0.0017203	0.001735
1816	0.00201875	0.0023265	0.0019644	0.0020731	0.0017212	0.0015188
1817	0.0019491	0.0024024	0.0020049	0.0018933	0.0016164	0.0013466
1818	0.00258235	0.0024016	0.0021025	0.0030622	0.0014972	0.0014781
1819	0.00180685	0.0021763	0.0017611	0.0018526	0.0017692	0.0014232
1820	0.00213535	0.0020067	0.001842	0.0024287	0.0016272	0.0013763
1821	0.0018213	0.0018365	0.0016202	0.0020224	0.0019042	0.0014051
1822	0.0019811	0.0021576	0.0017147	0.0022475	0.0018584	0.001397
1823	0.0019206	0.0025574	0.0017751	0.0020661	0.0016715	0.0014796
1824	0.00188965	0.0018993	0.0016578	0.0021215	0.0017792	0.0012917
1825	0.0020991	0.0024633	0.0017762	0.002422	0.0017639	0.0012898
1826	0.0020126	0.0020027	0.0020613	0.0019639	0.001904	0.0013628
1827	0.0019611	0.0018411	0.0018758	0.0020464	0.0016935	0.0014551
1828	0.0018827	0.0019883	0.0019454	0.00182	0.001982	0.001352
1829	0.0022206	0.0020003	0.0021391	0.0023021	0.0019157	0.0013657
1830	0.00222265	0.002253	0.0023019	0.0021434	0.001737	0.0012898
1831	0.0019662	0.0022574	0.001982	0.0019504	0.0020167	0.0013719
1832	0.00203485	0.002438	0.0020636	0.0020061	0.0015539	0.0014615
1833	0.0024404	0.0026435	0.0024845	0.0023963	0.0015341	0.0014122
1834	0.00238655	0.0019685	0.002356	0.0024171	0.0018763	0.0013661
1835	0.00212245	0.001898	0.0022302	0.0020147	0.0017987	0.0012353
1836	0.00201225	0.0020246	0.0019971	0.0020274	0.0016808	0.001322
1837	0.0019407	0.0021748	0.0018072	0.0020742	0.0017699	0.001221
1838	0.00214865	0.0024568	0.0020402	0.0022571	0.0016249	0.0012966
1839	0.00251455	0.0031907	0.0028071	0.002222	0.0014687	0.0013758
1840	0.00247125	0.0023212	0.0026064	0.0023361	0.0017572	0.0013251
1841	0.00231015	0.0024923	0.0019301	0.0026902	0.0017274	0.0013613
1842	0.0022826	0.0018583	0.0021212	0.002444	0.0018806	0.0013406
1843	0.0022864	0.0025981	0.0023623	0.0022105	0.0015244	0.0013326
1844	0.00215585	0.0025052	0.0020651	0.0022466	0.0015728	0.0014387
1845	0.0022598	0.0022443	0.0021252	0.0023944	0.0016982	0.0013576
1846	0.00207665	0.002853	0.0024229	0.0017304	0.00207	0.0013796
1847	0.0021482	0.0024121	0.0021877	0.0021087	0.0021163	0.0013969
1848	0.0021371	0.0022091	0.0022149	0.0020593	0.0016147	0.0013882
1849	0.00239255	0.0022421	0.0022383	0.0025468	0.0017078	0.0014325
1850	0.0021136	0.0025782	0.0019159	0.0023113	0.001379	0.0013761
1851	0.00167805	0.0026541	0.0014251	0.001931	0.0017785	0.0013589
1852	0.00185285	0.0026736	0.0014116	0.0022941	0.0017734	0.001311
1853	0.0021086	0.0027155	0.0017248	0.0024924	0.0021088	0.0013426
1854	0.0021723	0.0029749	0.0018401	0.0025045	0.0020255	0.0014351
1855	0.00219085	0.0026678	0.0019035	0.0024782	0.002088	0.00147
1856	0.00218865	0.0019847	0.0019551	0.0024222	0.0019515	0.0013599
1857	0.0021644	0.0026155	0.0017444	0.0025844	0.0017522	0.0013158
1858	0.0022719	0.002448	0.0021549	0.0023889	0.0018249	0.0013882
1859	0.0020971	0.002014	0.0022296	0.0019646	0.0017673	0.0014151
1860	0.0022836	0.0024028	0.0019297	0.0026375	0.0020667	0.0014138
1861	0.0022018	0.0028199	0.0023028	0.0021008	0.0017153	0.0013744
1862	0.00246755	0.0024566	0.0025277	0.0024074	0.0015769	0.0013121
1863	0.0023788	0.0025696	0.0027269	0.0020307	0.0018123	0.0012847
1864	0.00239585	0.0018046	0.0026302	0.0021615	0.0019379	0.0013801
1865	0.00229275	0.0027308	0.0023188	0.0022667	0.0021309	0.0013334
1866	0.0023531	0.0029405	0.0023867	0.0023195	0.0016971	0.0013351
1867	0.0022416	0.0026892	0.0021947	0.0022885	0.0018685	0.0012132
1868	0.0024394	0.002777	0.0023472	0.0025316	0.001817	0.0014006
1869	0.0021919	0.002267	0.0020869	0.0022969	0.0014759	0.0012515
1870	0.0018723	0.0018896	0.0016924	0.0020522	0.001601	0.0012976
1871	0.00168845	0.0019324	0.0014598	0.0019171	0.0019598	0.0012832
1872	0.00184125	0.0021024	0.001509	0.0021735	0.0019284	0.0013069
1873	0.0018625	0.0018164	0.0015593	0.0021657	0.0018125	0.0013344
1874	0.0018607	0.0021698	0.0016638	0.0020576	0.0018037	0.0012635
1875	0.0018992	0.0022453	0.0016059	0.0021925	0.0017293	0.0012988
1876	0.00200765	0.0023609	0.0017106	0.0023047	0.0021593	0.0012947
1877	0.00208355	0.0020556	0.0017302	0.0024369	0.002006	0.0014433
1878	0.00225845	0.0023561	0.0016856	0.0028313	0.0020935	0.0012301
1879	0.0017449	0.0023189	0.0016732	0.0018166	0.0019952	0.00126
1880	0.0023128	0.0024086	0.0020883	0.0025373	0.0018635	0.0012668
1881	0.00199235	0.0017931	0.0019287	0.002056	0.0017812	0.0012609
1882	0.0019189	0.0019908	0.0015794	0.0022584	0.0019697	0.0013334
1883	0.0022087	0.0019665	0.0020097	0.0024077	0.0017621	0.0012617
1884	0.00227975	0.0024693	0.0025005	0.002059	0.0015194	0.0012947
1885	0.00250115	0.0021796	0.0024169	0.0025854	0.0019975	0.0013421
1886	0.0023815	0.0021852	0.002206	0.002557	0.0017507	0.0014362
1887	0.0021004	0.00206	0.0023489	0.0018519	0.0017589	0.0013123
1888	0.0021426	0.0018779	0.0022462	0.002039	0.0017986	0.0012822
1889	0.00215165	0.0024459	0.002244	0.0020593	0.0018893	0.0013276
1890	0.00215275	0.0018582	0.0021179	0.0021876	0.0018741	0.0013318
1891	0.0019626	0.0022212	0.002169	0.0017562	0.0020989	0.0012929
1892	0.00181375	0.0022832	0.0017602	0.0018673	0.0016712	0.0014043
1893	0.0020107	0.0022807	0.0018215	0.0021999	0.0021432	0.0013426
1894	0.0020759	0.0031195	0.0017794	0.0023724	0.0021358	0.0014515
1895	0.00194375	0.0022329	0.001551	0.0023365	0.001774	0.0012743
1896	0.0021934	0.0014713	0.0017113	0.0026755	0.0015833	0.0012806
1897	0.0021122	0.0019678	0.002126	0.0020984	0.0018826	0.0012489
1898	0.0021504	0.0023333	0.0022263	0.0020745	0.001876	0.001426
1899	0.0021814	0.0019748	0.0022791	0.0020837	0.0016901	0.0013101
1900	0.00234695	0.0024963	0.002008	0.0026859	0.0018018	0.0013284
1901	0.00250575	0.0026022	0.0022009	0.0028106	0.0017577	0.0012649
1902	0.00207965	0.001933	0.002092	0.0020673	0.0017267	0.0012219
1903	0.00224	0.0021408	0.0023381	0.0021419	0.0017404	0.0012917
1904	0.0024672	0.002302	0.0022053	0.0027291	0.0019109	0.0013372
1905	0.0021531	0.0022176	0.0021768	0.0021294	0.0015659	0.0014269
1906	0.0020634	0.0020345	0.0018375	0.0022893	0.0017481	0.00144
1907	0.00198695	0.002098	0.0018654	0.0021085	0.0017828	0.0013229
1908	0.001952	0.0020946	0.0018267	0.0020773	0.0017371	0.001259
1909	0.00197795	0.0025268	0.0017761	0.0021798	0.0016939	0.0012407
1910	0.00193725	0.0019232	0.0017264	0.0021481	0.0015784	0.0013103
1911	0.00180085	0.0017955	0.001917	0.0016847	0.0015841	0.0013462
1912	0.00213435	0.0023548	0.0019113	0.0023574	0.0014635	0.0014274
1913	0.0019651	0.0021225	0.0017127	0.0022175	0.0015254	0.0014337
1914	0.00204855	0.002132	0.0017835	0.0023136	0.0017481	0.0013485
1915	0.0019747	0.0025467	0.0017359	0.0022135	0.0015346	0.0011904
1916	0.00201965	0.0020261	0.0019494	0.0020899	0.0016232	0.0012649
1917	0.00225215	0.0024633	0.0020349	0.0024694	0.0014787	0.0014586
1918	0.0020127	0.0021109	0.0017187	0.0023067	0.0014118	0.0014702
1919	0.0018443	0.0019502	0.0014995	0.0021891	0.0017784	0.0015217
1920	0.0022058	0.0024492	0.0019659	0.0024457	0.0014686	0.001395
1921	0.00194155	0.0021913	0.0018419	0.0020412	0.0017647	0.0013149
1922	0.0018218	0.0023049	0.0018087	0.0018349	0.0014322	0.0013511
1923	0.00192705	0.0022106	0.0015539	0.0023002	0.0013641	0.0013009
1924	0.00184355	0.0020075	0.0014123	0.0022748	0.0015421	0.0013654
1925	0.0018667	0.002503	0.001775	0.0019584	0.0018638	0.0013753
1926	0.0018582	0.0022714	0.0016574	0.002059	0.0019845	0.0013566
1927	0.0019851	0.002247	0.0015526	0.0024176	0.0018194	0.0012987
1928	0.0022051	0.001809	0.0020954	0.0023148	0.001536	0.0012656
1929	0.00228195	0.0029978	0.0023998	0.0021641	0.0014737	0.0011546
1930	0.00209525	0.002828	0.0020959	0.0020946	0.0017428	0.0012377
1931	0.00188995	0.0020224	0.0017863	0.0019936	0.0015345	0.0012483
1932	0.0019153	0.0023216	0.0016803	0.0021503	0.0016423	0.0012826
1933	0.00178465	0.002038	0.0017248	0.0018445	0.0016584	0.0011781
1934	0.0020753	0.0023399	0.0018126	0.002338	0.0017777	0.0012852
1935	0.0019525	0.0020824	0.0016592	0.0022458	0.0012833	0.0012718
1936	0.0018275	0.002017	0.0014459	0.0022091	0.0014764	0.0013201
1937	0.00188075	0.0025274	0.0016131	0.0021484	0.0016413	0.0012191
1938	0.00224045	0.0023962	0.0020541	0.0024268	0.0015954	0.0012424
1939	0.0021559	0.0021483	0.0018446	0.0024672	0.0017383	0.0012812
1940	0.0018863	0.0027075	0.0016783	0.0020943	0.0016588	0.0013107
1941	0.00185545	0.0021529	0.0017556	0.0019553	0.0016502	0.0013733
1942	0.00200745	0.0023164	0.0015975	0.0024174	0.0020329	0.0013504
1943	0.00202265	0.0024424	0.0018678	0.0021775	0.0018422	0.0014243
1944	0.00228615	0.001934	0.0023252	0.0022471	0.001506	0.0013448
1945	0.00209465	0.001871	0.0022266	0.0019627	0.0016125	0.0011886
1946	0.0019044	0.0021683	0.0018424	0.0019664	0.0016793	0.0013269
1947	0.00222595	0.0020824	0.0017224	0.0027295	0.0016799	0.001305
1948	0.001874	0.0022059	0.0014933	0.0022547	0.0015935	0.001275
1949	0.00197715	0.0023771	0.0014784	0.0024759	0.0017364	0.0013948
1950	0.002086	0.0023365	0.0016878	0.0024842	0.0014583	0.0012786
1951	0.0018494	0.002916	0.0017309	0.0019679	0.0015046	0.0011565
1952	0.0019744	0.0021807	0.0015521	0.0023967	0.0015518	0.0012957
1953	0.0019623	0.002112	0.0016298	0.0022948	0.0015104	0.001382
1954	0.00194525	0.0025881	0.0017146	0.0021759	0.0017327	0.001343
1955	0.0019871	0.0022976	0.0014435	0.0025307	0.001867	0.001334
1956	0.0016792	0.0026377	0.0014627	0.0018957	0.0017014	0.0012563
1957	0.00169135	0.0029991	0.0015552	0.0018275	0.0016217	0.0012381
1958	0.0018746	0.002789	0.001564	0.0021852	0.0015851	0.0011991
1959	0.00189355	0.0026284	0.0015301	0.002257	0.0018166	0.0014201
1960	0.00205035	0.0023684	0.0018226	0.0022781	0.0017353	0.0013889
1961	0.00212365	0.0022416	0.0020555	0.0021918	0.0016157	0.0013867
1962	0.0018357	0.0029527	0.0019292	0.0017422	0.0015024	0.0013543
1963	0.0021619	0.0023501	0.0019181	0.0024057	0.0016819	0.0012688
1964	0.0020866	0.0023044	0.0016598	0.0025134	0.0012537	0.0014122
1965	0.0019905	0.0022974	0.0015387	0.0024423	0.0016384	0.0013787
1966	0.00192405	0.0023839	0.0018297	0.0020184	0.0017529	0.0013958
1967	0.0020365	0.0022251	0.0016758	0.0023972	0.0014765	0.0014181
1968	0.0023732	0.0021761	0.0019045	0.0028419	0.001743	0.0015607
1969	0.00201175	0.0025059	0.00181	0.0022135	0.00155	0.0013573
1970	0.0020589	0.0022924	0.0022677	0.0018501	0.0015649	0.0014377
1971	0.0022121	0.0027214	0.0019116	0.0025126	0.0016254	0.0013645
1972	0.002123	0.0018485	0.0015991	0.0026469	0.0015501	0.001404
1973	0.002091	0.0020471	0.0016313	0.0025507	0.0015073	0.001246
1974	0.0021756	0.0022704	0.0018686	0.0024826	0.0017783	0.0012562
1975	0.00207555	0.0023874	0.001782	0.0023691	0.0018037	0.001206
1976	0.00177645	0.0023243	0.0015932	0.0019597	0.0016016	0.0012553
1977	0.0021044	0.002383	0.0019973	0.0022115	0.0017454	0.0012042
1978	0.0020739	0.0020855	0.0019668	0.002181	0.0018575	0.0013904
1979	0.0018745	0.0025197	0.0017406	0.0020084	0.0017468	0.0011924
1980	0.00201535	0.0019053	0.0019798	0.0020509	0.0016989	0.0013255
1981	0.00209725	0.0022063	0.0019335	0.002261	0.0016723	0.0013686
1982	0.0020885	0.0023837	0.0018938	0.0022832	0.0018022	0.0013681
1983	0.00186375	0.0025493	0.0016227	0.0021048	0.0017082	0.0012762
1984	0.00210745	0.0023622	0.0019204	0.0022945	0.0019042	0.0013185
1985	0.0020253	0.0025392	0.0018604	0.0021902	0.0016209	0.0013373
1986	0.0018493	0.0020604	0.0018761	0.0018225	0.0015732	0.0014244
1987	0.00190205	0.0020404	0.0017842	0.0020199	0.0018107	0.0013445
1988	0.0019501	0.0022867	0.0017581	0.0021421	0.001649	0.0013007
1989	0.00195085	0.002089	0.0017792	0.0021225	0.0018247	0.0013357
1990	0.00202405	0.0020127	0.0018068	0.0022413	0.0017361	0.0013267
1991	0.00200835	0.0025959	0.0017176	0.0022991	0.0017503	0.001485
1992	0.00183775	0.0020162	0.0017327	0.0019428	0.0016608	0.0013164
1993	0.00186235	0.0023411	0.0016174	0.0021073	0.0015309	0.0014236
1994	0.00186385	0.0026054	0.0017127	0.002015	0.0018255	0.0013112
1995	0.0020124	0.0017613	0.0018685	0.0021563	0.0014928	0.0013991
1996	0.00206815	0.0020141	0.0016598	0.0024765	0.0018052	0.0012235
1997	0.0018345	0.0025077	0.0016805	0.0019885	0.0018307	0.0012844
1998	0.0018812	0.0019141	0.0017656	0.0019968	0.001782	0.0013965
[truncated: 3,001 more rows]

## Sheet: Fig 2C-F
fundamental mode (without medium, 180 Hz)
	-17.5	-15	-12	-9	-6	-3	0	3	6	9	12	15	17.5
m1	0.001634	0.026406	0.067072	0.12351	0.19768	0.22338	0.23715	0.23554	0.19371	0.12294	0.067347	0.034955	0.0090031
m2	0.0073672	0.041341	0.10637	0.17104	0.21252	0.2488	0.25442	0.23077	0.17876	0.10916	0.065568	0.030246	0.004225
m3	0.0029909	0.042449	0.10238	0.1665	0.21811	0.25335	0.25346	0.24319	0.14813	0.11287	0.055183	0.02242	0.0040538
m4	0.0018612	0.02477	0.062712	0.11327	0.18181	0.22867	0.24158	0.21666	0.16729	0.11018	0.057216	0.026579	0.0094181
m5	0.0029733	0.028491	0.077677	0.14648	0.18798	0.22716	0.25069	0.23906	0.19695	0.13214	0.074435	0.038943	0.0035718
m6	0.0063012	0.033115	0.085998	0.14093	0.20149	0.22875	0.24991	0.22572	0.18793	0.12357	0.065847	0.044596	0.0066588
first harmonic (without medium, 330 Hz)
	-17.5	-15	-12	-9	-6	-3	0	3	6	9	12	15	17.5
m1	0.025345	0.061248	0.038459	0.073563	0.18179	0.26686	0.26453	0.20825	0.047182	0.042851	0.061196	0.035639	0.010306
m2	0.031218	0.084032	0.10466	0.065561	0.072335	0.18703	0.25261	0.2225	0.11366	0.04443	0.11183	0.11494	0.072119
m3	0.023432	0.092833	0.10768	0.024494	0.15527	0.26928	0.34895	0.2719	0.053113	0.061709	0.10948	0.083797	0.025584
m4	0.019397	0.079988	0.10214	0.010985	0.11166	0.24722	0.34895	0.28493	0.11679	0.048493	0.10935	0.092775	0.020086
m5	0.046798	0.06021	0.082249	0.033828	0.082857	0.18904	0.28236	0.27336	0.12047	0.0087076	0.078971	0.089391	0.056113
m6	0.024697	0.070422	0.085379	0.027127	0.11822	0.20804	0.28236	0.19638	0.079672	0.051529	0.094386	0.083716	0.028044
fundamental mode (with medium, 55 Hz)
	-17.5	-15	-12	-9	-6	-3	0	3	6	9	12	15	17.5
m1	0.0211038	0.0784923	0.0688099	0.131589	0.175666	0.187673	0.258726	0.203938	0.211261	0.134576	0.106836	0.0303208	0.0081475
m2	0.0147333	0.0678275	0.0689011	0.127416	0.184508	0.203027	0.232773	0.195816	0.166267	0.140182	0.0826499	0.0262377	0.0141813
m3	0.0314222	0.0871771	0.0488197	0.136789	0.159689	0.117384	0.193906	0.19574	0.088195	0.143347	0.0338636	0.0179282	0.00219768
m4	0.00936591	0.0599631	0.0732409	0.176501	0.148796	0.262985	0.181393	0.147216	0.274384	0.0487969	0.135052	0.0143641	0.0347017
m5	0.0278572	0.0357292	0.107534	0.143175	0.19376	0.224285	0.27289	0.163735	0.201021	0.122737	0.0726788	0.0208866	0.0226731
m6	0.0444312	0.0495408	0.0994321	0.117794	0.160064	0.164201	0.175762	0.16928	0.136612	0.0869189	0.0612038	0.0157977	0.00880886
first harmonic (with medium, 150 Hz)
	-17.5	-15	-12	-9	-6	-3	0	3	6	9	12	15	17.5
m1	-0.00470738	-0.0200925	-0.0237876	0.0187389	0.075392	0.130948	0.166856	0.133711	0.0785355	0.0234738	-0.0226066	-0.0225695	-0.00559419
m2	-0.00884973	-0.0270908	-0.0203283	0.033313	0.106937	0.145561	0.16007	0.118828	0.0708168	0.0168786	-0.0302567	-0.0206904	-0.00560886
m3	-0.039459	-0.0395222	-0.0400272	0.0279245	0.115287	0.163397	0.178246	0.154618	0.0713775	0.0325665	-0.0422275	-0.0215278	-0.00471722
m4	-0.00630628	-0.025104	-0.0242833	0.0244152	0.0969718	0.161306	0.18152	0.149822	0.0901443	0.0265041	-0.0209466	-0.0201464	-0.00497476
m5	-0.00535039	-0.0244969	-0.0130207	0.0361038	0.0987098	0.150398	0.161277	0.134175	0.0835656	0.0254643	-0.0155823	-0.013655	-0.00436257
m6	-0.00790796	-0.0193498	-0.0099484	0.050754	0.108998	0.153922	0.156644	0.131887	0.0924133	0.0376505	-0.0159375	-0.010496	-0.00589611

## Sheet: Table 2
180 Hz without medium
voltage	m1	m2	m3	m4	m5	m6	mean
0.08	0.0665016	0.0642301	0.0617342	0.0564841	0.0636962	0.0658424	0.0630814
0.25	0.191684	0.202918	0.190555	0.178393	0.197549	0.207065	0.194694
0.5	0.392251	0.41888	0.403005	0.370603	0.417519	0.42866	0.405153
1	0.843424	0.903909	0.865566	0.775434	0.883268	0.91358	0.864197
1.5	1.29543	1.37639	1.32626	1.15591	1.33554	1.40796	1.31625
2	1.63052	1.74131	1.74243	1.47455	1.77387	1.78402	1.69112
2.5	1.87203	1.99372	2.08854	1.72077	1.98864	2.03667	1.95006
55 Hz with 2.5 ml medium
voltage	m1	m2	m3	m4	m5	m6	mean
0.08	0.04137	0.0686732	0.0473891	0.0664653	0.0486278	0.0554966	0.0546703
0.25	0.104339	0.135225	0.323885	0.155602	0.112578	0.139423	0.161842
0.5	0.226296	0.242172	0.389129	0.289616	0.210744	0.241939	0.266649
1	0.355069	0.525544	0.516885	0.403121	0.438266	0.384314	0.4372
1.5	0.496806	0.563524	0.723294	0.584337	0.483194	0.501986	0.558857
2	0.649359	0.678629	0.697873	0.700658	0.613658	0.609404	0.658264
2.5	0.71271	0.711242	0.723041	0.716913	0.643029	0.70876	0.702616
3	0.742284	0.782543	0.756717	0.810091	0.738689	0.723193	0.758919
3.3	0.837285	0.787911	0.727599	0.837386	0.750893	0.766237	0.784552

## Sheet: Fig 3
	HAS1 static	HAS1 vib	HAS2 stat	HAS2 vib	HAS3 stat	HAS3 vib	COL1A1 stat	COL1A1 vib	FN1 stat	FN1 vib	HYAL1 stat	HYAL1 vib	HYAL2 stat	HYAL2 vib	MMP1 static	MMP1 vib	COL1A2 stat	COL1A2vib	COL3A1 stat	COL3A1vib
E1	0.988	2.34	0.837	1.227	0.942	0.757	1.073	1.851	1.008	1.292	0.885	1.209	1.069	1.067	1.001	0.787	1.02513	1.35318	0.994456	1.23967
E2	0.929	1.039	1.008	1.644	0.97	1.266	1.03	1.742	1.008	1.344	1.013	1.339	0.982	1.344	1.077	1.145	0.994333	1.427	1.07341	1.3723
E3	0.996243	1.50582	1.04286	1.8047	1.09372	1.03547	1.01584	1.5241	1.03502	1.30498	1.06171	0.787892	1.0545	1.11566	1.08066	0.939713	1.109	1.659	1.065	1.711
E4	1.00247	1.50239	1.00175	2.45965	0.992658	1.00981	0.921951	2.30854	0.909116	1.38583	1.02147	0.637598	1.06295	1.15438	1.00338	0.86167	1.014	1.997	1.013	1.739
	% maximal activity
LHD assay	static	vibration
E1	16.5958	16.3112
E2	16.0817	17.2021
E3	14.5338	12.5057

## Sheet: Fig 4
WB
Fibronectin	static	vibration
E1	1.168	1.919
E2	0.87	0.818
E4	0.973	1.565
Has2	static	vibration
E1	1.168	1.919
E2	0.87	0.818
E4	0.973	1.565
silver stain		Cell layer		supernatant
		static	vibration	static	vibration
E5	alpha 1	2.68582e+06	4432052	1.75286e+07	16847004
E6	alpha 1	3779325	6281591	18178070	11214924
E7	alpha 1	4121232	5.45443e+06	17525206	18711839
E5	alpha2	793262	923192	8571119	7265002
E6	alpha2	725952	818456	7.9092e+06	3250562
E7	alpha2	893280	988074	8114977	8.5137e+06
